# Supplementary material for: Gene Coexpression Network Analysis as a Source of Functional Annotation for Rice Genes
Source: PLoS One. 2011 Jul 22;6(7):e22196. doi: 10.1371/journal.pone.0022196 (PMC3142134; doi:10.1371/journal.pone.0022196)
Supplement: Table S1 — Descriptions of CEL files used for coexpression analyses. (XLS) [file pone.0022196.s015.xls]

## Sheet: Table_S1.txt
Table S1. Descriptions of CEL files used for coexpression analyses.
Experiment ID1	CEL File ID	Description
E-MEXP-1766	0set1Rice.CEL	none
E-MEXP-1766	0set2Rice.CEL	none
E-MEXP-1766	0set4Rice.CEL	none
E-MEXP-1766	1Aset2Rice.CEL	none
E-MEXP-1766	1Aset3Rice.CEL	none
E-MEXP-1766	1Aset4Rice.CEL	none
E-MEXP-1766	3Aset2Rice.CEL	none
E-MEXP-1766	3Aset3Rice.CEL	none
E-MEXP-1766	3Aset4Rice.CEL	none
E-MEXP-1766	12Aset2Rice.CEL	none
E-MEXP-1766	12Aset3Rice.CEL	none
E-MEXP-1766	12Aset4Rice.CEL	none
E-MEXP-1766	24Aset2Rice.CEL	none
E-MEXP-1766	24Aset3Rice.CEL	none
E-MEXP-1766	24Aset4Rice.CEL	none
E-MEXP-2267	1Nset2Rice.CEL	none
E-MEXP-2267	1Nset3Rice.CEL	none
E-MEXP-2267	1Nset4Rice.CEL	none
E-MEXP-2267	3Nset2Rice.CEL	none
E-MEXP-2267	3Nset3Rice.CEL	none
E-MEXP-2267	3Nset4Rice.CEL	none
E-MEXP-2267	12Nset2Rice.CEL	none
E-MEXP-2267	12Nset3Rice.CEL	none
E-MEXP-2267	12Nset4Rice.CEL	none
E-MEXP-2267	24Nset2Rice.CEL	none
E-MEXP-2267	24Nset3Rice.CEL	none
E-MEXP-2267	24Nset4Rice.CEL	none
E-MEXP-2267	27N1rice.CEL	none
E-MEXP-2267	27N2rice.CEL	none
E-MEXP-2267	27N3rice.CEL	none
E-MEXP-2267	30N1rice.CEL	none
E-MEXP-2267	30N2rice.CEL	none
E-MEXP-2267	30N3rice.CEL	none
E-MEXP-2267	27A1rice.CEL	none
E-MEXP-2267	27A2rice.CEL	none
E-MEXP-2267	27A3rice.CEL	none
E-MEXP-2267	30A1rice.CEL	none
E-MEXP-2267	30A2rice.CEL	none
E-MEXP-2267	30A3rice.CEL	none
E-MEXP-2267	27N-A1rice.CEL	none
E-MEXP-2267	27N-A2rice.CEL	none
E-MEXP-2267	27N-A3rice.CEL	none
E-MEXP-2267	30N-A1rice.CEL	none
E-MEXP-2267	30N-A2rice.CEL	none
E-MEXP-2267	30N-A3rice.CEL	none
E-MEXP-2267	27A-N1rice.CEL	none
E-MEXP-2267	27A-N2rice.CEL	none
E-MEXP-2267	27A-N3rice.CEL	none
E-MEXP-2267	30A-N1rice.CEL	none
E-MEXP-2267	30A-N2rice.CEL	none
E-MEXP-2267	30A-N3rice.CEL	none
E-MEXP-2506	LDHC_0hrs.CEL.cel	none
E-MEXP-2506	LDHC_4hrs.CEL.cel	none
E-MEXP-2506	LDHC_8hrs.CEL.cel	none
E-MEXP-2506	LDHC_12hrs.CEL.cel	none
E-MEXP-2506	LDHC_16hrs.CEL.cel	none
E-MEXP-2506	LDHC_20hrs.CEL.cel	none
E-MEXP-2506	LDHC_24hrs.CEL.cel	none
E-MEXP-2506	LDHC_28hrs.CEL.cel	none
E-MEXP-2506	LDHC_32hrs.CEL.cel	none
E-MEXP-2506	LDHC_36hrs.CEL.cel	none
E-MEXP-2506	LDHC_40hrs.CEL.cel	none
E-MEXP-2506	LDHC_44hrs.CEL.cel	none
E-MEXP-2506	LDHC_48hrs.CEL.cel	none
E-MEXP-2506	LDHH_0hrs.CEL.cel	none
E-MEXP-2506	LDHH_4hrs.CEL.cel	none
E-MEXP-2506	LDHH_8hrs.CEL.cel	none
E-MEXP-2506	LDHH_12hrs.CEL.cel	none
E-MEXP-2506	LDHH_16hrs.CEL.cel	none
E-MEXP-2506	LDHH_20hrs.CEL.cel	none
E-MEXP-2506	LDHH_24hrs.CEL.cel	none
E-MEXP-2506	LDHH_28hrs.CEL.cel	none
E-MEXP-2506	LDHH_32hrs.CEL.cel	none
E-MEXP-2506	LDHH_36hrs.CEL.cel	none
E-MEXP-2506	LDHH_40hrs.CEL.cel	none
E-MEXP-2506	LDHH_44hrs.CEL.cel	none
E-MEXP-2506	LDHH_48hrs.CEL.cel	none
E-MEXP-2506	LLHC_0hrs.CEL.cel	none
E-MEXP-2506	LLHC_4hrs.CEL.cel	none
E-MEXP-2506	LLHC_8hrs.CEL.cel	none
E-MEXP-2506	LLHC_12hrs.CEL.cel	none
E-MEXP-2506	LLHC_16hrs.CEL.cel	none
E-MEXP-2506	LLHC_20hrs.CEL.cel	none
E-MEXP-2506	LLHC_24hrs.CEL.cel	none
E-MEXP-2506	LLHC_28hrs.CEL.cel	none
E-MEXP-2506	LLHC_32hrs.CEL.cel	none
E-MEXP-2506	LLHC_36hrs.CEL.cel	none
E-MEXP-2506	LLHC_40hrs.CEL.cel	none
E-MEXP-2506	LLHC_44hrs.CEL.cel	none
E-MEXP-2506	LLHC_48hrs.CEL.cel	none
E-MEXP-2506	LL_LDHC_96hrs.CEL.cel	none
E-MEXP-2506	LL_LDHC_100hrs.CEL.cel	none
E-MEXP-2506	LL_LDHC_104hrs.CEL.cel	none
E-MEXP-2506	LL_LDHC_108hrs.CEL.cel	none
E-MEXP-2506	LL_LDHC_112hrs.CEL.cel	none
E-MEXP-2506	LL_LDHC_116hrs.CEL.cel	none
E-MEXP-2506	LL_LDHC_120hrs.CEL.cel	none
E-MEXP-2506	LL_LDHC_128hrs.CEL.cel	none
E-MEXP-2506	LL_LDHC_132hrs.CEL.cel	none
E-MEXP-2506	LL_LDHC_136hrs.CEL.cel	none
E-MEXP-2506	LL_LDHC_140hrs.CEL.cel	none
E-MEXP-2506	LL_LDHC_144hrs.CEL.cel	none
E-MEXP-2506	LL_LDHH_96hrs.CEL.cel	none
E-MEXP-2506	LL_LDHH_100hrs.CEL.cel	none
E-MEXP-2506	LL_LDHH_104hrs.CEL.cel	none
E-MEXP-2506	LL_LDHH_108hrs.CEL.cel	none
E-MEXP-2506	LL_LDHH_112hrs.CEL.cel	none
E-MEXP-2506	LL_LDHH_116hrs.CEL.cel	none
E-MEXP-2506	LL_LDHH_120hrs.CEL.cel	none
E-MEXP-2506	LL_LDHH_124hrs.CEL.cel	none
E-MEXP-2506	LL_LDHH_128hrs.CEL.cel	none
E-MEXP-2506	LL_LDHH_132hrs.CEL.cel	none
E-MEXP-2506	LL_LDHH_136hrs.CEL.cel	none
E-MEXP-2506	LL_LDHH_140hrs.CEL.cel	none
E-MEXP-2506	LL_LDHH_144hrs.CEL.cel	none
E-MEXP-2506	LL_LLHC_96hrs.CEL.cel	none
E-MEXP-2506	LL_LLHC_100hrs.CEL.cel	none
E-MEXP-2506	LL_LLHC_104hrs.CEL.cel	none
E-MEXP-2506	LL_LLHC_108hrs.CEL.cel	none
E-MEXP-2506	LL_LLHC_112hrs.CEL.cel	none
E-MEXP-2506	LL_LLHC_116hrs.CEL.cel	none
E-MEXP-2506	LL_LLHC_120hrs.CEL.cel	none
E-MEXP-2506	LL_LLHC_124hrs.CEL.cel	none
E-MEXP-2506	LL_LLHC_128hrs.CEL.cel	none
E-MEXP-2506	LL_LLHC_132hrs.CEL.cel	none
E-MEXP-2506	LL_LLHC_136hrs.CEL.cel	none
E-MEXP-2506	LL_LLHC_140hrs.CEL.cel	none
E-MEXP-2506	LL_LLHC_144hrs.CEL.cel	none
GSE10373	GSM261998	IAC165, 2 days after mock-infection, biological replicate #1
GSE10373	GSM261999	IAC165, 2 days after mock-infection, biological replicate #2
GSE10373	GSM262000	IAC165, 2 days after infection with S. hermonthica, biological replicate #1
GSE10373	GSM262001	IAC165, 2 days after infection with S. hermonthica, biological replicate #2
GSE10373	GSM262002	IAC165, 4 days after mock-infection, biological replicate #1
GSE10373	GSM262003	IAC165, 4 days after mock-infection, biological replicate #2
GSE10373	GSM262004	IAC165, 4 days after infection with S. hermonthica, biological replicate #1
GSE10373	GSM262005	IAC165, 4 days after infection with S. hermonthica, biological replicate #2
GSE10373	GSM262006	IAC165, 11 days after mock-infection, biological replicate #1
GSE10373	GSM262007	IAC165, 11 days after mock-infection, biological replicate #2
GSE10373	GSM262008	IAC165, 11 days after infection with S. hermonthica, biological replicate #1
GSE10373	GSM262009	IAC165, 11 days after infection with S. hermonthica, biological replicate #2
GSE10373	GSM262010	Nipponbare, 2 days after mock-infection, biological replicate #1
GSE10373	GSM262011	Nipponbare, 2 days after mock-infection, biological replicate #2
GSE10373	GSM262012	Nipponbare, 2 days after infection with S. hermonthica, biological replicate #1
GSE10373	GSM262013	Nipponbare, 2 days after infection with S. hermonthica, biological replicate #2
GSE10373	GSM262014	Nipponbare, 4 days after mock-infection, biological replicate #1
GSE10373	GSM262015	Nipponbare, 4 days after mock-infection, biological replicate #2
GSE10373	GSM262016	Nipponbare, 4 days after infection with S. hermonthica, biological replicate #1
GSE10373	GSM262017	Nipponbare, 4 days after infection with S. hermonthica, biological replicate #2
GSE10373	GSM262018	Nipponbare, 11 days after mock-infection, biological replicate #1
GSE10373	GSM262019	Nipponbare, 11 days after mock-infection, biological replicate #2
GSE10373	GSM262020	Nipponbare, 11 days after infection with S. hermonthica, biological replicate #1
GSE10373	GSM262021	Nipponbare, 11 days after infection with S. hermonthica, biological replicate #2
GSE11025	GSM278844	WuYun3-RSV infected, biological rep1
GSE11025	GSM278846	WuYun3-RSV infected, biological rep3
GSE11025	GSM278847	WuYun3-non-infected, biological rep1
GSE11025	GSM278848	WuYun3-non-infected, biological rep2
GSE11025	GSM278849	WuYun3-non-infected, biological rep3
GSE11025	GSM278850	KT95-418-RSV infected, biological rep1
GSE11025	GSM278851	KT95-418-RSV infected,biological rep2
GSE11025	GSM278852	KT95-418-RSV infected, biological rep3
GSE11025	GSM278853	KT95-418-non-infected, biological rep1
GSE11025	GSM278854	KT95-418-non-infected, biological rep2
GSE15046	GSM375647	Taichung 65_shoot_replicate 1
GSE15046	GSM375648	Taichung 65_shoot_replicate 2
GSE15046	GSM375649	Taichung 65_shoot_replicate 3
GSE15046	GSM375765	gid1-3_ shoot_replicate 1
GSE15046	GSM375766	gid1-3_ shoot_replicate 2
GSE15046	GSM375767	gid1-3_ shoot_replicate 3
GSE15046	GSM375769	gid2-1_ shoot_replicate 1
GSE15046	GSM375770	gid2-1_ shoot_replicate 2
GSE15046	GSM375772	gid2-1_ shoot_replicate 3
GSE15046	GSM375773	slr1 (k1001)_ shoot_replicate 1
GSE15046	GSM375775	slr1 (k1001)_ shoot_replicate 2
GSE15046	GSM375777	slr1 (k1001)_ shoot_replicate 3
GSE16793	GSM421667	XOC, 2 hai - rep1
GSE16793	GSM421668	XOC, 2 hai - rep2
GSE16793	GSM421669	XOC, 2 hai - rep3
GSE16793	GSM421670	XOC, 2 hai - rep4
GSE16793	GSM421671	XOC, 4 hai - rep1
GSE16793	GSM421672	XOC, 4 hai - rep2
GSE16793	GSM421673	XOC, 4 hai - rep3
GSE16793	GSM421674	XOC, 4 hai - rep4
GSE16793	GSM421675	XOC, 8 hai - rep1
GSE16793	GSM421676	XOC, 8 hai - rep2
GSE16793	GSM421677	XOC, 8 hai - rep3
GSE16793	GSM421678	XOC, 8 hai - rep4
GSE16793	GSM421679	XOC, 24 hai - rep1
GSE16793	GSM421680	XOC, 24 hai - rep2
GSE16793	GSM421681	XOC, 24 hai - rep3
GSE16793	GSM421682	XOC, 24 hai - rep4
GSE16793	GSM421683	XOC, 96 hai - rep1
GSE16793	GSM421684	XOC, 96 hai - rep2
GSE16793	GSM421685	XOC, 96 hai - rep3
GSE16793	GSM421686	XOC, 96 hai - rep4
GSE16793	GSM421687	XOO, 2 hai - rep1
GSE16793	GSM421688	XOO, 2 hai - rep2
GSE16793	GSM421689	XOO, 2 hai - rep3
GSE16793	GSM421690	XOO, 2 hai - rep4
GSE16793	GSM421691	XOO, 4 hai - rep1
GSE16793	GSM421692	XOO, 4 hai - rep2
GSE16793	GSM421693	XOO, 4 hai - rep3
GSE16793	GSM421694	XOO, 4 hai - rep4
GSE16793	GSM421695	XOO, 8 hai - rep1
GSE16793	GSM421696	XOO, 8 hai - rep2
GSE16793	GSM421697	XOO, 8 hai - rep3
GSE16793	GSM421698	XOO, 8 hai - rep4
GSE16793	GSM421699	XOO, 24 hai - rep1
GSE16793	GSM421700	XOO, 24 hai - rep2
GSE16793	GSM421701	XOO, 24 hai - rep3
GSE16793	GSM421702	XOO, 24 hai - rep4
GSE16793	GSM421703	XOO, 96 hai - rep1
GSE16793	GSM421704	XOO, 96 hai - rep2
GSE16793	GSM421705	XOO, 96 hai - rep3
GSE16793	GSM421706	XOO, 96 hai - rep4
GSE16793	GSM421707	MOCK, 2 hai - rep1
GSE16793	GSM421708	MOCK, 2 hai - rep2
GSE16793	GSM421709	MOCK, 2 hai - rep3
GSE16793	GSM421710	MOCK, 2 hai - rep4
GSE16793	GSM421711	MOCK, 4 hai - rep1
GSE16793	GSM421712	MOCK, 4 hai - rep2
GSE16793	GSM421713	MOCK, 4 hai - rep3
GSE16793	GSM421714	MOCK, 4 hai - rep4
GSE16793	GSM421715	MOCK, 8 hai - rep1
GSE16793	GSM421716	MOCK, 8 hai - rep2
GSE16793	GSM421717	MOCK, 8 hai - rep3
GSE16793	GSM421718	MOCK, 8 hai - rep4
GSE16793	GSM421719	MOCK, 24 hai - rep1
GSE16793	GSM421720	MOCK, 24 hai - rep2
GSE16793	GSM421721	MOCK, 24 hai - rep3
GSE16793	GSM421722	MOCK, 24 hai - rep4
GSE16793	GSM421723	MOCK, 96 hai - rep1
GSE16793	GSM421724	MOCK, 96 hai - rep2
GSE16793	GSM421725	MOCK, 96 hai - rep3
GSE16793	GSM421726	MOCK, 96 hai - rep4
GSE17245	GSM431925	Root- +Fe+P biological rep1
GSE17245	GSM431926	Root- +Fe+P biological rep2
GSE17245	GSM431927	Root- -Fe+P biological rep1
GSE17245	GSM431928	Root- -Fe+P biological rep2
GSE17245	GSM431929	Root- +Fe-P biological rep1
GSE17245	GSM431930	Root- +Fe-P biological rep2
GSE17245	GSM431931	Root- -Fe-P biological rep1
GSE17245	GSM431932	Root- -Fe-P biological rep2
GSE17245	GSM431933	Shoot- +Fe+P biological rep1
GSE17245	GSM431934	Shoot- +Fe+P biological rep2
GSE17245	GSM431937	Shoot- +Fe-P biological rep1
GSE17245	GSM431938	Shoot- +Fe-P biological rep2
GSE17245	GSM431939	Shoot- -Fe-P biological rep1
GSE17245	GSM431940	Shoot- -Fe-P biological rep2
GSE18361	GSM458175	Mock inoculated root 2 dpi rep 1
GSE18361	GSM458176	Mock inoculated root 2 dpi rep 2
GSE18361	GSM458177	Mock inoculated root 4 dpi rep 1
GSE18361	GSM458178	Mock inoculated root 4 dpi rep 2
GSE18361	GSM458179	Mock inoculated root 6 dpi rep 1
GSE18361	GSM458180	Mock inoculated root 6 dpi rep 2
GSE18361	GSM458181	Magnaporthe oryzae Guy11 inoculated root 2 dpi rep 1
GSE18361	GSM458182	Magnaporthe oryzae Guy11 inoculated root 2 dpi rep 2
GSE18361	GSM458183	Magnaporthe oryzae Guy11 inoculated root 4 dpi rep 1
GSE18361	GSM458184	Magnaporthe oryzae Guy11 inoculated root 4 dpi rep 2
GSE18361	GSM458185	Magnaporthe oryzae Guy11 inoculated root 6 dpi rep 1
GSE18361	GSM458186	Magnaporthe oryzae Guy11 inoculated root 6 dpi rep 2
GSE19024	GSM470616	germinating seed, Minghui 63, biological rep1
GSE19024	GSM470617	germinating seed, Minghui 63, biological rep2
GSE19024	GSM470618	plumule 1, Minghui 63, biological rep1
GSE19024	GSM470619	plumule 1, Minghui 63, biological rep2
GSE19024	GSM470620	radicle 1, Minghui 63, biological rep1
GSE19024	GSM470621	radicle 1, Minghui 63, biological rep2
GSE19024	GSM470622	plumule 2, Minghui 63, biological rep1
GSE19024	GSM470623	plumule 2, Minghui 63, biological rep2
GSE19024	GSM470624	radicle 2, Minghui 63, biological rep1
GSE19024	GSM470625	radicle 2, Minghui 63, biological rep2
GSE19024	GSM470632	shoot, Minghui 63, biological rep1
GSE19024	GSM470633	shoot, Minghui 63, biological rep2
GSE19024	GSM470634	root, Minghui 63, biological rep1
GSE19024	GSM470635	root, Minghui 63, biological rep2
GSE19024	GSM470636	leaf 1, Minghui 63, biological rep1
GSE19024	GSM470637	leaf 1, Minghui 63, biological rep2
GSE19024	GSM470638	sheath 1, Minghui 63, biological rep1
GSE19024	GSM470639	sheath 1, Minghui 63, biological rep2
GSE19024	GSM470640	leaf 2, Minghui 63, biological rep1
GSE19024	GSM470641	leaf 2, Minghui 63, biological rep2
GSE19024	GSM470642	sheath 2, Minghui 63, biological rep1
GSE19024	GSM470643	sheath 2, Minghui 63, biological rep2
GSE19024	GSM470644	panicle 4, Minghui 63, biological rep1
GSE19024	GSM470645	panicle 4, Minghui 63, biological rep2
GSE19024	GSM470646	stem 1, Minghui 63, biological rep1
GSE19024	GSM470647	stem 1, Minghui 63, biological rep2
GSE19024	GSM470648	leaf 3, Minghui 63, biological rep1
GSE19024	GSM470649	leaf 3, Minghui 63, biological rep2
GSE19024	GSM470650	stem 2, Minghui 63, biological rep1
GSE19024	GSM470651	stem 2, Minghui 63, biological rep2
GSE19024	GSM470652	panicle 5, Minghui 63, biological rep1
GSE19024	GSM470653	panicle 5, Minghui 63, biological rep2
GSE19024	GSM470654	palea/lemma, Minghui 63, biological rep1
GSE19024	GSM470655	palea/lemma, Minghui 63, biological rep2
GSE19024	GSM470656	stamen, Minghui 63, biological rep1
GSE19024	GSM470657	stamen, Minghui 63, biological rep2
GSE19024	GSM470658	spikelet, Minghui 63, biological rep1
GSE19024	GSM470659	spikelet, Minghui 63, biological rep2
GSE19024	GSM470660	endosperm 1, Minghui 63, biological rep1
GSE19024	GSM470661	endosperm 1, Minghui 63, biological rep2
GSE19024	GSM470662	endosperm 2, Minghui 63, biological rep1
GSE19024	GSM470663	endosperm 2, Minghui 63, biological rep2
GSE19024	GSM470664	endosperm 3, Minghui 63, biological rep1
GSE19024	GSM470665	endosperm 3, Minghui 63, biological rep2
GSE19024	GSM470666	leaf 4, Minghui 63, biological rep1
GSE19024	GSM470667	leaf 4, Minghui 63, biological rep2
GSE19024	GSM470668	seedling 1, Minghui 63, biological rep1, technical rep1
GSE19024	GSM470669	seedling 1, Minghui 63, biological rep1, technical rep2
GSE19024	GSM470670	seedling 1, Minghui 63, biological rep2, technical rep1
GSE19024	GSM470671	seedling 1, Minghui 63, biological rep2, technical rep2
GSE19024	GSM470672	seedling 1, Minghui 63, biological rep3, technical rep1
GSE19024	GSM470673	seedling 1, Minghui 63, biological rep3, technical rep2
GSE19024	GSM470674	seedling 2, Minghui 63, biological rep1, technical rep1
GSE19024	GSM470675	seedling 2, Minghui 63, biological rep1, technical rep2
GSE19024	GSM470676	seedling 2, Minghui 63, biological rep2, technical rep1
GSE19024	GSM470677	seedling 2, Minghui 63, biological rep2, technical rep2
GSE19024	GSM470678	seedling 2, Minghui 63, biological rep3, technical rep1
GSE19024	GSM470679	seedling 2, Minghui 63, biological rep3, technical rep2
GSE19024	GSM470680	panicle 1, Minghui 63, biological rep1, technical rep1
GSE19024	GSM470681	panicle 1, Minghui 63, biological rep1, technical rep2
GSE19024	GSM470682	panicle 1, Minghui 63, biological rep2, technical rep1
GSE19024	GSM470683	panicle 1, Minghui 63, biological rep2, technical rep2
GSE19024	GSM470684	panicle 1, Minghui 63, biological rep3, technical rep1
GSE19024	GSM470685	panicle 1, Minghui 63, biological rep3, technical rep2
GSE19024	GSM470686	panicle 2, Minghui 63, biological rep1, technical rep1
GSE19024	GSM470687	panicle 2, Minghui 63, biological rep1, technical rep2
GSE19024	GSM470688	panicle 2, Minghui 63, biological rep2, technical rep1
GSE19024	GSM470689	panicle 2, Minghui 63, biological rep2, technical rep2
GSE19024	GSM470690	panicle 2, Minghui 63, biological rep3, technical rep1
GSE19024	GSM470691	panicle 2, Minghui 63, biological rep3, technical rep2
GSE19024	GSM470692	panicle 3, Minghui 63, biological rep1, technical rep1
GSE19024	GSM470693	panicle 3, Minghui 63, biological rep1, technical rep2
GSE19024	GSM470694	panicle 3, Minghui 63, biological rep2, technical rep1
GSE19024	GSM470695	panicle 3, Minghui 63, biological rep2, technical rep2
GSE19024	GSM470696	panicle 3, Minghui 63, biological rep3, technical rep1
GSE19024	GSM470697	panicle 3, Minghui 63, biological rep3, technical rep2
GSE19239	GSM476769	Rice-9804-Rxo1-Xoc, biological rep1
GSE19239	GSM476770	Rice-9804-Rxo1-Xoc, biological rep2
GSE19239	GSM476771	Rice-9804-Rxo1-Xoc, biological rep3
GSE19239	GSM476772	Rice-9804-Rxo1, biological rep1
GSE19239	GSM476773	Rice-9804-Rxo1, biological rep2
GSE19239	GSM476774	Rice-9804-Rxo1, biological rep3
GSE19239	GSM476775	Rice-9804-Xoc, biological rep1
GSE19239	GSM476776	Rice-9804-Xoc, biological rep2
GSE19239	GSM476777	Rice-9804-Xoc, biological rep3
GSE19239	GSM476778	Rice-9804, biological rep1
GSE19239	GSM476779	Rice-9804, biological rep2
GSE19239	GSM476780	Rice-9804, biological rep3
GSE4471	GSM100439	Rice Azucena 0ppm Arsenate (Control) Rep1
GSE4471	GSM100440	Rice Azucena 0ppm Arsenate (Control) Rep2
GSE4471	GSM100441	Rice Azucena 1ppm Arsenate Rep1
GSE4471	GSM100442	Rice Azucena 1ppm Arsenate Rep2
GSE4471	GSM100443	Rice Bala 0ppm Arsenate (Control) Rep1
GSE4471	GSM100444	Rice Bala 0ppm Arsenate (Control) Rep2
GSE4471	GSM100445	Rice Bala 1ppm Arsenate Rep1
GSE4471	GSM100446	Rice Bala 1ppm Arsenate Rep2
GSE4471	GSM149409	Rice Azucena 0ppm Arsenate (Control) Rep3
GSE4471	GSM149410	Rice Azucena 1ppm Arsenate Rep3
GSE4471	GSM149411	Rice Bala 0ppm Arsenate (Control) Rep3
GSE4471	GSM149412	Rice Bala 1ppm Arsenate Rep3
GSE6719	GSM154829	Root_DMSO-treatment_30min_replicate 1
GSE6719	GSM154831	Root_DMSO-treatment_30min_replicate 2
GSE6719	GSM154832	Root_DMSO-treatment_30min_replicate 3
GSE6719	GSM154833	Root_tZ-treatment_30min_replicate 1
GSE6719	GSM154937	Root_tZ-treatment_30min_replicate 2
GSE6719	GSM154938	Root_tZ-treatment_30min_replicate 3
GSE6719	GSM154939	Root_DMSO-treatment_120min_replicate 1
GSE6719	GSM154940	Root_DMSO-treatment_120min_replicate 2
GSE6719	GSM154941	Root_DMSO-treatment_120min_replicate 3
GSE6719	GSM154942	Root_tZ-treatment_120min_replicate 1
GSE6719	GSM154943	Root_tZ-treatment_120min_replicate 2
GSE6719	GSM154944	Root_tZ-treatment_120min_replicate 3
GSE6719	GSM154945	Leaf_DMSO-treatment_30min_replicate 1
GSE6719	GSM154946	Leaf_DMSO-treatment_30min_replicate 2
GSE6719	GSM154947	Leaf_DMSO-treatment_30min_replicate 3
GSE6719	GSM154948	Leaf_tZ-treatment_30min_replicate 1
GSE6719	GSM154949	Leaf_tZ-treatment_30min_replicate 2
GSE6719	GSM154950	Leaf_tZ-treatment_30min_replicate 3
GSE6719	GSM154951	Leaf_DMSO-treatment_120min_replicate 1
GSE6719	GSM154952	Leaf_DMSO-treatment_120min_replicate 2
GSE6719	GSM154953	Leaf_DMSO-treatment_120min_replicate 3
GSE6719	GSM154954	Leaf_tZ-treatment_120min_replicate 1
GSE6719	GSM154955	Leaf_tZ-treatment_120min_replicate 2
GSE6719	GSM154956	Leaf_tZ-treatment_120min_replicate 3
GSE6893	GSM159177	Root, 7-day-old Seedling, biological rep 1
GSE6893	GSM159178	Root, 7-day-old Seedling, biological rep 2
GSE6893	GSM159179	Root, 7-day-old Seedling, biological rep 3
GSE6893	GSM159180	Mature leaf, biological rep 1
GSE6893	GSM159181	Mature leaf, biological rep 2
GSE6893	GSM159182	Mature leaf, biological rep 3
GSE6893	GSM159183	Y Leaf, biological rep 1
GSE6893	GSM159184	Y Leaf, biological rep 2
GSE6893	GSM159185	Y Leaf, biological rep 3
GSE6893	GSM159186	SAM, biological rep 1
GSE6893	GSM159187	SAM, biological rep 2
GSE6893	GSM159188	SAM, biological rep 3
GSE6893	GSM159189	Young inflorescence (P1, upto 3 cm), biological rep 1
GSE6893	GSM159190	Young inflorescence (P1, upto 3 cm), biological rep 2
GSE6893	GSM159191	Young inflorescence (P1, upto 3 cm), biological rep 3
GSE6893	GSM159192	Inflorescence (P2, 3 - 5 cm), biological rep 1
GSE6893	GSM159193	Inflorescence (P2, 3 - 5 cm), biological rep 2
GSE6893	GSM159194	Inflorescence (P2, 3 - 5 cm), biological rep 3
GSE6893	GSM159195	Inflorescence (P3, 5 - 10 cm), biological rep 1
GSE6893	GSM159196	Inflorescence (P3, 5 - 10 cm), biological rep 2
GSE6893	GSM159197	Inflorescence (P3, 5 - 10 cm), biological rep 3
GSE6893	GSM159198	Inflorescence (P4, 10 - 15 cm), biological rep 1
GSE6893	GSM159199	Inflorescence (P4, 10 - 15 cm), biological rep 2
GSE6893	GSM159200	Inflorescence (P4, 10 - 15 cm), biological rep 3
GSE6893	GSM159201	Inflorescence (P5, 15 - 22 cm), biological rep 1
GSE6893	GSM159202	Inflorescence (P5, 15 - 22 cm), biological rep 2
GSE6893	GSM159203	Inflorescence (P5, 15 - 22 cm), biological rep 3
GSE6893	GSM159204	Inflorescence (P6, 22 - 30 cm), biological rep 1
GSE6893	GSM159205	Inflorescence (P6, 22 - 30 cm), biological rep 2
GSE6893	GSM159206	Inflorescence (P6, 22 - 30 cm), biological rep 3
GSE6893	GSM159207	Seed (S1, 0 - 2 dap), biological rep 1
GSE6893	GSM159208	Seed (S1, 0 - 2 dap), biological rep 2
GSE6893	GSM159209	Seed (S1, 0 - 2 dap), biological rep 3
GSE6893	GSM159210	Seed (S2, 3 - 4 dap), biological rep 1
GSE6893	GSM159211	Seed (S2, 3 - 4 dap), biological rep 2
GSE6893	GSM159212	Seed (S2, 3 - 4 dap), biological rep 3
GSE6893	GSM159213	Seed (S3, 5 - 10 dap), biological rep 1
GSE6893	GSM159214	Seed (S3, 5 - 10 dap), biological rep 2
GSE6893	GSM159215	Seed (S3, 5 - 10 dap), biological rep 3
GSE6893	GSM159216	Seed (S4, 11 - 20 dap), biological rep 1
GSE6893	GSM159217	Seed (S4, 11 - 20 dap), biological rep 2
GSE6893	GSM159218	Seed (S4, 11 - 20 dap), biological rep 3
GSE6893	GSM159219	Seed (S5, 21 - 29 dap), biological rep 1
GSE6893	GSM159220	Seed (S5, 21 - 29 dap), biological rep 2
GSE6893	GSM159221	Seed (S5, 21 - 29 dap), biological rep 3
GSE6901	GSM159259	7-day-old Seedling, biological rep 1
GSE6901	GSM159260	7-day-old Seedling, biological rep 2
GSE6901	GSM159261	7-day-old Seedling, biological rep 3
GSE6901	GSM159262	Drought stress, biological rep 1
GSE6901	GSM159263	Drought stress, biological rep 2
GSE6901	GSM159264	Drought stress, biological rep 3
GSE6901	GSM159265	Salt stress, biological rep 1
GSE6901	GSM159266	Salt stress, biological rep 2
GSE6901	GSM159267	Salt stress, biological rep 3
GSE6901	GSM159268	Cold stress, biological rep 1
GSE6901	GSM159269	Cold stress, biological rep 2
GSE6901	GSM159270	Cold stress, biological rep 3
1Experiment IDs were assigned by NCBI GEO or EBI ArrayExpress.
