# Supplementary material for: Gene Coexpression Network Analysis as a Source of Functional Annotation for Rice Genes
Source: PLoS One. 2011 Jul 22;6(7):e22196. doi: 10.1371/journal.pone.0022196 (PMC3142134; doi:10.1371/journal.pone.0022196)
Supplement: Table S2 — Description of numbers of arrays used for each sample from each expression data set analyzed for coexpression analysis. (XLS) [file pone.0022196.s016.xls]

## Sheet: Sheet1
Table S2. Description of numbers of arrays used for each sample from each expression data set analyzed for coexpression analysis.
Experiment ID1	Sample Name2	Number Chips Averaged
E-MEXP-1766	aerobic germination 0h	3
E-MEXP-1766	aerobic germination 1h	3
E-MEXP-1766	aerobic germination 3h	3
E-MEXP-1766	aerobic germination 12h	3
E-MEXP-1766	aerobic germination 24h	3
E-MEXP-2267	anaerobic germination 1h	3
E-MEXP-2267	anaerobic germination 3h	3
E-MEXP-2267	anaerobic germination 12h	3
E-MEXP-2267	anaerobic germination 24h	3
E-MEXP-2267	anaerobic germination 27h	3
E-MEXP-2267	anaerobic germination 30h	3
E-MEXP-2267	aerobic germination 27h	3
E-MEXP-2267	aerobic germination 30h	3
E-MEXP-2267	anaerobic aerobic germination 27h	3
E-MEXP-2267	anaerobic aerobic germination 30h	3
E-MEXP-2267	aerobic anaerobic germination 27h	3
E-MEXP-2267	aerobic anaerobic germination 30h	3
E-MEXP-2506	LDHC 0hrs	1
E-MEXP-2506	LDHC 4hrs	1
E-MEXP-2506	LDHC 8hrs	1
E-MEXP-2506	LDHC 12hrs	1
E-MEXP-2506	LDHC 16hrs	1
E-MEXP-2506	LDHC 20hrs	1
E-MEXP-2506	LDHC 24hrs	1
E-MEXP-2506	LDHC 28hrs	1
E-MEXP-2506	LDHC 32hrs	1
E-MEXP-2506	LDHC 36hrs	1
E-MEXP-2506	LDHC 40hrs	1
E-MEXP-2506	LDHC 44hrs	1
E-MEXP-2506	LDHC 48hrs	1
E-MEXP-2506	LDHH 0hrs	1
E-MEXP-2506	LDHH 4hrs	1
E-MEXP-2506	LDHH 8hrs	1
E-MEXP-2506	LDHH 12hrs	1
E-MEXP-2506	LDHH 16hrs	1
E-MEXP-2506	LDHH 20hrs	1
E-MEXP-2506	LDHH 24hrs	1
E-MEXP-2506	LDHH 28hrs	1
E-MEXP-2506	LDHH 32hrs	1
E-MEXP-2506	LDHH 36hrs	1
E-MEXP-2506	LDHH 40hrs	1
E-MEXP-2506	LDHH 44hrs	1
E-MEXP-2506	LDHH 48hrs	1
E-MEXP-2506	LLHC 0hrs	1
E-MEXP-2506	LLHC 4hrs	1
E-MEXP-2506	LLHC 8hrs	1
E-MEXP-2506	LLHC 12hrs	1
E-MEXP-2506	LLHC 16hrs	1
E-MEXP-2506	LLHC 20hrs	1
E-MEXP-2506	LLHC 24hrs	1
E-MEXP-2506	LLHC 28hrs	1
E-MEXP-2506	LLHC 32hrs	1
E-MEXP-2506	LLHC 36hrs	1
E-MEXP-2506	LLHC 40hrs	1
E-MEXP-2506	LLHC 44hrs	1
E-MEXP-2506	LLHC 48hrs	1
E-MEXP-2506	LL LDHC 96hrs	1
E-MEXP-2506	LL LDHC 100hrs	1
E-MEXP-2506	LL LDHC 104hrs	1
E-MEXP-2506	LL LDHC 108hrs	1
E-MEXP-2506	LL LDHC 112hrs	1
E-MEXP-2506	LL LDHC 116hrs	1
E-MEXP-2506	LL LDHC 120hrs	1
E-MEXP-2506	LL LDHC 128hrs	1
E-MEXP-2506	LL LDHC 132hrs	1
E-MEXP-2506	LL LDHC 136hrs	1
E-MEXP-2506	LL LDHC 140hrs	1
E-MEXP-2506	LL LDHC 144hrs	1
E-MEXP-2506	LL LDHH 96hrs	1
E-MEXP-2506	LL LDHH 100hrs	1
E-MEXP-2506	LL LDHH 104hrs	1
E-MEXP-2506	LL LDHH 108hrs	1
E-MEXP-2506	LL LDHH 112hrs	1
E-MEXP-2506	LL LDHH 116hrs	1
E-MEXP-2506	LL LDHH 120hrs	1
E-MEXP-2506	LL LDHH 124hrs	1
E-MEXP-2506	LL LDHH 128hrs	1
E-MEXP-2506	LL LDHH 132hrs	1
E-MEXP-2506	LL LDHH 136hrs	1
E-MEXP-2506	LL LDHH 140hrs	1
E-MEXP-2506	LL LDHH 144hrs	1
E-MEXP-2506	LL LLHC 96hrs	1
E-MEXP-2506	LL LLHC 100hrs	1
E-MEXP-2506	LL LLHC 104hrs	1
E-MEXP-2506	LL LLHC 108hrs	1
E-MEXP-2506	LL LLHC 112hrs	1
E-MEXP-2506	LL LLHC 116hrs	1
E-MEXP-2506	LL LLHC 120hrs	1
E-MEXP-2506	LL LLHC 124hrs	1
E-MEXP-2506	LL LLHC 128hrs	1
E-MEXP-2506	LL LLHC 132hrs	1
E-MEXP-2506	LL LLHC 136hrs	1
E-MEXP-2506	LL LLHC 140hrs	1
E-MEXP-2506	LL LLHC 144hrs	1
GSE10373	IAC165 2d mock	2
GSE10373	IAC165 4d mock	2
GSE10373	IAC165 11d mock	2
GSE10373	IAC165 2d striga	2
GSE10373	IAC165 4d striga	2
GSE10373	IAC165 11d striga	2
GSE10373	Nipponbare 2d mock	2
GSE10373	Nipponbare 4d mock	2
GSE10373	Nipponbare 11d mock	2
GSE10373	Nipponbare 2d striga	2
GSE10373	Nipponbare 4d striga	2
GSE10373	Nipponbare 11d striga	2
GSE11025	WuYun3-RSV infected	2 3
GSE11025	WuYun3-mock	3
GSE11025	KT95-418-RSV infected	3
GSE11025	KT95-418 mock	2 3
GSE15046	Taichung 65 shoot	3
GSE15046	gid1-3 shoot	3
GSE15046	gid2-1 shoot	3
GSE15046	slr1 shoot	3
GSE16793	XOC 2h	4
GSE16793	XOC 4h	4
GSE16793	XOC 8h	4
GSE16793	XOC 24h	4
GSE16793	XOC 96h	4
GSE16793	XOO 2h	4
GSE16793	XOO 4h	4
GSE16793	XOO 8h	4
GSE16793	XOO 24h	4
GSE16793	XOO 96h	4
GSE16793	Mock 2h	4
GSE16793	Mock 4h	4
GSE16793	Mock 8h	4
GSE16793	Mock 24h	4
GSE16793	Mock 96h	4
GSE17245	Root+Fe+P	2
GSE17245	Root-Fe+P	2
GSE17245	Root+Fe-P	2
GSE17245	Root-Fe-P	2
GSE17245	Shoot+Fe+P	2
GSE17245	Shoot+Fe-P	2
GSE17245	Shoot-Fe-P	2
GSE18361	Mock 2d	2
GSE18361	Mock 4d	2
GSE18361	Mock 6d	2
GSE18361	Magnaporthe oryzae Guy11 2d	2
GSE18361	Magnaporthe oryzae Guy11 4d	2
GSE18361	Magnaporthe oryzae Guy11 6d	2
GSE19024	germinating seed Minghui 63	2
GSE19024	plumule1 Minghui 63	2
GSE19024	plumule2 Minghui 63	2
GSE19024	radicle1 Minghui 63	2
GSE19024	radicle2 Minghui 63	2
GSE19024	seedling1 Minghui 63	6
GSE19024	seedling2 Minghui 63	6
GSE19024	panicle1 Minghui 63	6
GSE19024	panicle2 Minghui 63	6
GSE19024	panicle3 Minghui 63	6
GSE19024	panicle4 Minghui 63	2
GSE19024	panicle5 Minghui 63	2
GSE19024	palea lemma Minghui 63	2
GSE19024	stamen Minghui 63	2
GSE19024	spikelet Minghui 63	2
GSE19024	endosperm1 Minghui 63	2
GSE19024	endosperm2 Minghui 63	2
GSE19024	endosperm3 Minghui 63	2
GSE19024	shoot Minghui 63	2
GSE19024	root Minghui 63	2
GSE19024	sheath1 Minghui 63	2
GSE19024	sheath2 Minghui 63	2
GSE19024	leaf1 Minghui 63	2
GSE19024	leaf2 Minghui 63	2
GSE19024	leaf3 Minghui 63	2
GSE19024	leaf4 Minghui 63	2
GSE19024	stem1 Minghui 63	2
GSE19024	stem2 Minghui 63	2
GSE19239	9804 Rxo1 XOC	3
GSE19239	9804 Rxo1 mock	3
GSE19239	9804 XOC	3
GSE19239	9804 mock	3
GSE4471	Azucena 0ppm AsO4	3
GSE4471	Azucena 1ppm AsO4	3
GSE4471	Bala 0ppm AsO4	3
GSE4471	Bala 1ppm AsO4	3
GSE6719	Root control 30m	3
GSE6719	Root control 120m	3
GSE6719	Root zeatin 30m	3
GSE6719	Root zeatin 120m	3
GSE6719	Leaf control 30m	3
GSE6719	Leaf control 120m	3
GSE6719	Leaf zeatin 30m	3
GSE6719	Leaf zeatin 120m	3
GSE6893	SAM	3
GSE6893	young inflorescence P1	3
GSE6893	inflorescence P2	3
GSE6893	inflorescence P3	3
GSE6893	inflorescence P4	3
GSE6893	inflorescence P5	3
GSE6893	inflorescence P6	3
GSE6893	seed S1	3
GSE6893	seed S2	3
GSE6893	seed S3	3
GSE6893	seed S4	3
GSE6893	seed S5	3
GSE6901	Control	3
GSE6901	Drought	3
GSE6901	Salt	3
GSE6901	Cold	3
1Experiment IDs were assigned by NCBI GEO or EBI ArrayExpress.
2Sample abbrevations are explained in legends to Figures 1, 2 and S1 to S13.
3Of the three chips provided in the data set, one was discarded after QC analysis.
