# Supplementary material for: Gene Coexpression Network Analysis as a Source of Functional Annotation for Rice Genes
Source: PLoS One. 2011 Jul 22;6(7):e22196. doi: 10.1371/journal.pone.0022196 (PMC3142134; doi:10.1371/journal.pone.0022196)
Supplement: Table S3 — List of module names, member genes and gene functional annotations from condition-dependent network analyses. (XLS) [file pone.0022196.s017.xls]

## Sheet: combined_gene_list.txt
Table S3. List of module names, member genes and gene functional annotations from condition-dependent network analyses.
Experiment ID	Module Name	Gene ID	Functional Annotation
E-MEXP-1766	E-MEXP-1766-no module assignment	LOC_Os01g02110	helix-loop-helix DNA-binding domain containing protein, expressed
E-MEXP-1766	E-MEXP-1766-no module assignment	LOC_Os01g04350	hsp20/alpha crystallin family protein, putative, expressed
E-MEXP-1766	E-MEXP-1766-no module assignment	LOC_Os01g14410	early light-induced protein, chloroplast precursor, putative, expressed
E-MEXP-1766	E-MEXP-1766-no module assignment	LOC_Os01g16980	expressed protein
E-MEXP-1766	E-MEXP-1766-no module assignment	LOC_Os01g42150	MEGL13 - Maternally expressed gene MEG family protein precursor, expressed
E-MEXP-1766	E-MEXP-1766-no module assignment	LOC_Os01g52230	phosphoethanolamine/phosphocholine phosphatase, putative, expressed
E-MEXP-1766	E-MEXP-1766-no module assignment	LOC_Os01g60830	expressed protein
E-MEXP-1766	E-MEXP-1766-no module assignment	LOC_Os01g61610	flavonol synthase/flavanone 3-hydroxylase, putative, expressed
E-MEXP-1766	E-MEXP-1766-no module assignment	LOC_Os01g63690	hs1, putative, expressed
E-MEXP-1766	E-MEXP-1766-no module assignment	LOC_Os01g73500	expressed protein
E-MEXP-1766	E-MEXP-1766-no module assignment	LOC_Os02g04510	UOS1, putative, expressed
E-MEXP-1766	E-MEXP-1766-no module assignment	LOC_Os02g10860	bZIP transcription factor domain containing protein
E-MEXP-1766	E-MEXP-1766-no module assignment	LOC_Os02g37300	heavy metal associated domain containing protein, expressed
E-MEXP-1766	E-MEXP-1766-no module assignment	LOC_Os02g46380	purine permease, putative, expressed
E-MEXP-1766	E-MEXP-1766-no module assignment	LOC_Os02g47620	hydrolase, alpha/beta fold family domain containing protein, expressed
E-MEXP-1766	E-MEXP-1766-no module assignment	LOC_Os03g03334	expressed protein
E-MEXP-1766	E-MEXP-1766-no module assignment	LOC_Os03g16260	protein kinase, putative, expressed
E-MEXP-1766	E-MEXP-1766-no module assignment	LOC_Os03g18070	omega-3 fatty acid desaturase, chloroplast precursor, putative, expressed
E-MEXP-1766	E-MEXP-1766-no module assignment	LOC_Os03g18150	protein phosphatase 2C, putative, expressed
E-MEXP-1766	E-MEXP-1766-no module assignment	LOC_Os03g19070	long cell-linked locus protein, putative, expressed
E-MEXP-1766	E-MEXP-1766-no module assignment	LOC_Os03g25270	pyrrolidone-carboxylate peptidase, putative, expressed
E-MEXP-1766	E-MEXP-1766-no module assignment	LOC_Os03g40930	expressed protein
E-MEXP-1766	E-MEXP-1766-no module assignment	LOC_Os03g44810	expressed protein
E-MEXP-1766	E-MEXP-1766-no module assignment	LOC_Os04g08740	ethylene receptor, putative, expressed
E-MEXP-1766	E-MEXP-1766-no module assignment	LOC_Os04g34370	serine/threonine-protein kinase receptor precursor, putative, expressed
E-MEXP-1766	E-MEXP-1766-no module assignment	LOC_Os04g35534	expressed protein
E-MEXP-1766	E-MEXP-1766-no module assignment	LOC_Os04g44150	gibberellin 2-beta-dioxygenase 7, putative, expressed
E-MEXP-1766	E-MEXP-1766-no module assignment	LOC_Os04g49110	GRAS family transcription factor domain containing protein, expressed
E-MEXP-1766	E-MEXP-1766-no module assignment	LOC_Os04g55710	transposon protein, putative, unclassified, expressed
E-MEXP-1766	E-MEXP-1766-no module assignment	LOC_Os04g57550	amine oxidase, flavin-containing, domain containing protein, expressed
E-MEXP-1766	E-MEXP-1766-no module assignment	LOC_Os05g25210	expressed protein
E-MEXP-1766	E-MEXP-1766-no module assignment	LOC_Os05g29710	RING-H2 finger protein, putative, expressed
E-MEXP-1766	E-MEXP-1766-no module assignment	LOC_Os05g35500	MYB family transcription factor, putative, expressed
E-MEXP-1766	E-MEXP-1766-no module assignment	LOC_Os06g11240	12-oxophytodienoate reductase, putative, expressed
E-MEXP-1766	E-MEXP-1766-no module assignment	LOC_Os06g39960	bZIP transcription factor domain containing protein, expressed
E-MEXP-1766	E-MEXP-1766-no module assignment	LOC_Os06g47750	phytosulfokine receptor precursor, putative, expressed
E-MEXP-1766	E-MEXP-1766-no module assignment	LOC_Os07g08150	early light-induced protein, chloroplast precursor, putative, expressed
E-MEXP-1766	E-MEXP-1766-no module assignment	LOC_Os07g42490	sucrose synthase, putative, expressed
E-MEXP-1766	E-MEXP-1766-no module assignment	LOC_Os09g20000	heavy metal-associated domain containing protein, expressed
E-MEXP-1766	E-MEXP-1766-no module assignment	LOC_Os09g30506	EF hand family protein, expressed
E-MEXP-1766	E-MEXP-1766-no module assignment	LOC_Os10g25230	ZIM domain containing protein, putative, expressed
E-MEXP-1766	E-MEXP-1766-no module assignment	LOC_Os10g31850	RING finger and CHY zinc finger domain-containing protein 1, putative, expressed
E-MEXP-1766	E-MEXP-1766-no module assignment	LOC_Os10g32700	hypersensitive-induced response protein, putative, expressed
E-MEXP-1766	E-MEXP-1766-no module assignment	LOC_Os10g39540	protein phosphatase 2C, putative, expressed
E-MEXP-1766	E-MEXP-1766-no module assignment	LOC_Os11g42510	tyrosine aminotransferase, putative, expressed
E-MEXP-1766	E-MEXP-1766-turquoise	11562.t00051	ATP-dependent Clp protease proteolytic subunit
E-MEXP-1766	E-MEXP-1766-turquoise	11706.t00004	Cytochrome c oxidase subunit 3
E-MEXP-1766	E-MEXP-1766-turquoise	11706.t00013	NADH dehydrogenase subunit 6
E-MEXP-1766	E-MEXP-1766-turquoise	11706.t00027	Cytochrome c oxidase subunit 2
E-MEXP-1766	E-MEXP-1766-turquoise	11706.t00038	Ribosomal protein S19
E-MEXP-1766	E-MEXP-1766-turquoise	11706.t00039	NADH dehydrogenase subunit 4L
E-MEXP-1766	E-MEXP-1766-turquoise	11706.t00041	Apocytochrome b
E-MEXP-1766	E-MEXP-1766-turquoise	11706.t00045	Cytochrome c biogenesis Fc
E-MEXP-1766	E-MEXP-1766-turquoise	11706.t00050	ATP synthase F0 subunit 1
E-MEXP-1766	E-MEXP-1766-turquoise	11706.t00051	NADH dehydrogenase subunit 9
E-MEXP-1766	E-MEXP-1766-turquoise	LOC_Os01g01280	expressed protein
E-MEXP-1766	E-MEXP-1766-turquoise	LOC_Os01g01350	SNF7 domain containing protein, putative, expressed
E-MEXP-1766	E-MEXP-1766-turquoise	LOC_Os01g01369	3-beta-hydroxysteroid-Delta-isomerase, putative, expressed
E-MEXP-1766	E-MEXP-1766-turquoise	LOC_Os01g01520	transferase family protein, putative, expressed
E-MEXP-1766	E-MEXP-1766-turquoise	LOC_Os01g01620	kinase, pfkB family, putative, expressed
E-MEXP-1766	E-MEXP-1766-turquoise	LOC_Os01g01650	isoflavone reductase homolog IRL, putative, expressed
E-MEXP-1766	E-MEXP-1766-turquoise	LOC_Os01g01740	protein kinase domain containing protein, expressed
E-MEXP-1766	E-MEXP-1766-turquoise	LOC_Os01g01890	expressed protein
E-MEXP-1766	E-MEXP-1766-turquoise	LOC_Os01g02120	osMFT2 MFT-Like2 homologous to Mother of FT and TFL1 gene; contains Pfam profile PF01161: Phosphatidylethanolamine-binding protein, expressed
E-MEXP-1766	E-MEXP-1766-turquoise	LOC_Os01g02150	sulfated surface glycoprotein 185 precursor, putative, expressed
E-MEXP-1766	E-MEXP-1766-turquoise	LOC_Os01g02160	hydroxyproline-rich glycoprotein family protein, putative, expressed
E-MEXP-1766	E-MEXP-1766-turquoise	LOC_Os01g02200	armadillo/beta-catenin repeat family protein, putative, expressed
E-MEXP-1766	E-MEXP-1766-turquoise	LOC_Os01g02270	conserved hypothetical protein
E-MEXP-1766	E-MEXP-1766-turquoise	LOC_Os01g02870	auxin-induced protein 5NG4, putative, expressed
E-MEXP-1766	E-MEXP-1766-turquoise	LOC_Os01g02890	phosphatidylserine synthase, putative
E-MEXP-1766	E-MEXP-1766-turquoise	LOC_Os01g02900	glycosyltransferase, putative, expressed
E-MEXP-1766	E-MEXP-1766-turquoise	LOC_Os01g02920	glycosyltransferase protein, putative, expressed
E-MEXP-1766	E-MEXP-1766-turquoise	LOC_Os01g02930	glycosyltransferase protein, putative, expressed
E-MEXP-1766	E-MEXP-1766-turquoise	LOC_Os01g02940	glycosyltransferase protein, putative, expressed
E-MEXP-1766	E-MEXP-1766-turquoise	LOC_Os01g03320	BBTI2 - Bowman-Birk type bran trypsin inhibitor precursor, expressed
E-MEXP-1766	E-MEXP-1766-turquoise	LOC_Os01g03330	BBTI3 - Bowman-Birk type bran trypsin inhibitor precursor, expressed
E-MEXP-1766	E-MEXP-1766-turquoise	LOC_Os01g03490	heavy-metal-associated domain-containing protein, putative, expressed
E-MEXP-1766	E-MEXP-1766-turquoise	LOC_Os01g03530	multicopper oxidase domain containing protein, expressed
E-MEXP-1766	E-MEXP-1766-turquoise	LOC_Os01g03549	multi-copper oxidase type I family protein, putative, expressed
E-MEXP-1766	E-MEXP-1766-turquoise	LOC_Os01g03680	BBTI8 - Bowman-Birk type bran trypsin inhibitor precursor, expressed
E-MEXP-1766	E-MEXP-1766-turquoise	LOC_Os01g03730	nuclease PA3, putative, expressed
E-MEXP-1766	E-MEXP-1766-turquoise	LOC_Os01g03740	nuclease PA3, putative, expressed
E-MEXP-1766	E-MEXP-1766-turquoise	LOC_Os01g03900	expressed protein
E-MEXP-1766	E-MEXP-1766-turquoise	LOC_Os01g03950	glycosyl hydrolase, family 31, putative, expressed
E-MEXP-1766	E-MEXP-1766-turquoise	LOC_Os01g04050	BBTI12 - Bowman-Birk type bran trypsin inhibitor precursor, expressed
E-MEXP-1766	E-MEXP-1766-turquoise	LOC_Os01g04080	expressed protein
E-MEXP-1766	E-MEXP-1766-turquoise	LOC_Os01g04170	expressed protein
E-MEXP-1766	E-MEXP-1766-turquoise	LOC_Os01g04260	fatty acid hydroxylase, putative, expressed
E-MEXP-1766	E-MEXP-1766-turquoise	LOC_Os01g04280	calmodulin binding protein, putative, expressed
E-MEXP-1766	E-MEXP-1766-turquoise	LOC_Os01g04330	OsCML16 - Calmodulin-related calcium sensor protein, expressed
E-MEXP-1766	E-MEXP-1766-turquoise	LOC_Os01g04370	hsp20/alpha crystallin family protein, putative, expressed
E-MEXP-1766	E-MEXP-1766-turquoise	LOC_Os01g04380	hsp20/alpha crystallin family protein, putative, expressed
E-MEXP-1766	E-MEXP-1766-turquoise	LOC_Os01g04390	expressed protein
E-MEXP-1766	E-MEXP-1766-turquoise	LOC_Os01g04570	Ser/Thr protein kinase, putative, expressed
E-MEXP-1766	E-MEXP-1766-turquoise	LOC_Os01g04640	reticulon domain containing protein, putative, expressed
E-MEXP-1766	E-MEXP-1766-turquoise	LOC_Os01g04660	lipid phosphatase protein, putative, expressed
E-MEXP-1766	E-MEXP-1766-turquoise	LOC_Os01g04710	aspartic proteinase, putative, expressed
E-MEXP-1766	E-MEXP-1766-turquoise	LOC_Os01g04720	leucine-rich repeat protein-related, putative, expressed
E-MEXP-1766	E-MEXP-1766-turquoise	LOC_Os01g04860	DUF647 domain containing protein, putative, expressed
E-MEXP-1766	E-MEXP-1766-turquoise	LOC_Os01g04920	glycosyl transferase, group 1 domain containing protein, expressed
E-MEXP-1766	E-MEXP-1766-turquoise	LOC_Os01g05064	expressed protein
E-MEXP-1766	E-MEXP-1766-turquoise	LOC_Os01g05840	oxidoreductase, short chain dehydrogenase/reductase family domain containing family, expressed
E-MEXP-1766	E-MEXP-1766-turquoise	LOC_Os01g06150	expressed protein
E-MEXP-1766	E-MEXP-1766-turquoise	LOC_Os01g06240	protein kinase, putative, expressed
E-MEXP-1766	E-MEXP-1766-turquoise	LOC_Os01g06310	glycine-rich cell wall structural protein precursor, putative, expressed
E-MEXP-1766	E-MEXP-1766-turquoise	LOC_Os01g06490	OsSCP1 - Putative Serine Carboxypeptidase homologue, expressed
E-MEXP-1766	E-MEXP-1766-turquoise	LOC_Os01g06630	small hydrophilic plant seed protein, putative, expressed
E-MEXP-1766	E-MEXP-1766-turquoise	LOC_Os01g07200	staphylococcal nuclease homologue, putative, expressed
E-MEXP-1766	E-MEXP-1766-turquoise	LOC_Os01g07260	expressed protein
E-MEXP-1766	E-MEXP-1766-turquoise	LOC_Os01g07300	uncharacterized 50.6 kDa protein in the 5region of gyrA and gyrB, putative, expressed
E-MEXP-1766	E-MEXP-1766-turquoise	LOC_Os01g07420	hydrolase, alpha/beta fold family protein, putative, expressed
E-MEXP-1766	E-MEXP-1766-turquoise	LOC_Os01g07500	alliin lyase precursor, putative, expressed
E-MEXP-1766	E-MEXP-1766-turquoise	LOC_Os01g07530	uncharacterized glycosyltransferase, putative, expressed
E-MEXP-1766	E-MEXP-1766-turquoise	LOC_Os01g07570	carboxyl-terminal proteinase, putative, expressed
E-MEXP-1766	E-MEXP-1766-turquoise	LOC_Os01g07920	prolyl 4-hydroxylase, putative, expressed
E-MEXP-1766	E-MEXP-1766-turquoise	LOC_Os01g08150	expressed protein
E-MEXP-1766	E-MEXP-1766-turquoise	LOC_Os01g08190	transcriptional corepressor LEUNIG, putative, expressed
E-MEXP-1766	E-MEXP-1766-turquoise	LOC_Os01g08260	pleiotropic drug resistance protein 4, putative, expressed
E-MEXP-1766	E-MEXP-1766-turquoise	LOC_Os01g08380	transferase family protein, putative, expressed
E-MEXP-1766	E-MEXP-1766-turquoise	LOC_Os01g08440	UDP-glucoronosyl and UDP-glucosyl transferase domain containing protein, expressed
E-MEXP-1766	E-MEXP-1766-turquoise	LOC_Os01g08700	GIGANTEA, putative, expressed
E-MEXP-1766	E-MEXP-1766-turquoise	LOC_Os01g09030	2-aminoethanethiol dioxygenase, putative, expressed
E-MEXP-1766	E-MEXP-1766-turquoise	LOC_Os01g09080	WRKY DNA-binding domain containing protein, expressed
E-MEXP-1766	E-MEXP-1766-turquoise	LOC_Os01g09470	IQ calmodulin-binding motif family protein, expressed
E-MEXP-1766	E-MEXP-1766-turquoise	LOC_Os01g09560	mitochondrial-processing peptidase subunit alpha, mitochondrial precursor, putative, expressed
E-MEXP-1766	E-MEXP-1766-turquoise	LOC_Os01g09580	CAMK_CAMK_like_Aur_like.1 - CAMK includes calcium/calmodulin depedent protein kinases, expressed
E-MEXP-1766	E-MEXP-1766-turquoise	LOC_Os01g09620	zinc finger/CCCH transcription factor, putative, expressed
E-MEXP-1766	E-MEXP-1766-turquoise	LOC_Os01g09670	pollen-specific protein SF21, putative, expressed
E-MEXP-1766	E-MEXP-1766-turquoise	LOC_Os01g09790	IQ calmodulin-binding motif domain containing protein, expressed
E-MEXP-1766	E-MEXP-1766-turquoise	LOC_Os01g09850	ZOS1-04 - C2H2 zinc finger protein, expressed
E-MEXP-1766	E-MEXP-1766-turquoise	LOC_Os01g09860	retrotransposon protein, putative, unclassified, expressed
E-MEXP-1766	E-MEXP-1766-turquoise	LOC_Os01g09930	helix-loop-helix DNA-binding domain containing protein, expressed
E-MEXP-1766	E-MEXP-1766-turquoise	LOC_Os01g09990	helix-loop-helix DNA-binding domain containing protein, expressed
E-MEXP-1766	E-MEXP-1766-turquoise	LOC_Os01g10020	ectonucleotide pyrophosphatase/phosphodiesterase family member 1, putative, expressed
E-MEXP-1766	E-MEXP-1766-turquoise	LOC_Os01g10140	RNA-dependent RNA polymerase, putative, expressed
E-MEXP-1766	E-MEXP-1766-turquoise	LOC_Os01g10180	avr9/Cf-9 rapidly elicited protein 146, putative, expressed
E-MEXP-1766	E-MEXP-1766-turquoise	LOC_Os01g10340	expressed protein
E-MEXP-1766	E-MEXP-1766-turquoise	LOC_Os01g10440	xylosyltransferase, putative, expressed
E-MEXP-1766	E-MEXP-1766-turquoise	LOC_Os01g10490	keratin, type I cytoskeletal 9, putative, expressed
E-MEXP-1766	E-MEXP-1766-turquoise	LOC_Os01g10850	peroxidase precursor, putative, expressed
E-MEXP-1766	E-MEXP-1766-turquoise	LOC_Os01g10930	peptide-N4-asparagine amidase A, putative, expressed
E-MEXP-1766	E-MEXP-1766-turquoise	LOC_Os01g10950	peptide-N4-asparagine amidase A, putative, expressed
E-MEXP-1766	E-MEXP-1766-turquoise	LOC_Os01g11150	gibberellin 2-beta-dioxygenase, putative, expressed
E-MEXP-1766	E-MEXP-1766-turquoise	LOC_Os01g11160	amino acid permease family protein, putative, expressed
E-MEXP-1766	E-MEXP-1766-turquoise	LOC_Os01g11340	cytochrome P450, putative, expressed
E-MEXP-1766	E-MEXP-1766-turquoise	LOC_Os01g11350	bZIP transcription factor domain containing protein, expressed
E-MEXP-1766	E-MEXP-1766-turquoise	LOC_Os01g11414	sodium/calcium exchanger protein, putative, expressed
E-MEXP-1766	E-MEXP-1766-turquoise	LOC_Os01g11650	GDSL-like lipase/acylhydrolase, putative, expressed
E-MEXP-1766	E-MEXP-1766-turquoise	LOC_Os01g11710	GDSL-like lipase/acylhydrolase, putative, expressed
E-MEXP-1766	E-MEXP-1766-turquoise	LOC_Os01g11730	GDSL-like lipase/acylhydrolase, putative, expressed
E-MEXP-1766	E-MEXP-1766-turquoise	LOC_Os01g11760	GDSL-like lipase/acylhydrolase, putative, expressed
E-MEXP-1766	E-MEXP-1766-turquoise	LOC_Os01g11860	DJ-1 family protein, putative, expressed
E-MEXP-1766	E-MEXP-1766-turquoise	LOC_Os01g11910	basic helix-loop-helix, putative, expressed
E-MEXP-1766	E-MEXP-1766-turquoise	LOC_Os01g11960	histone-lysine N-methyltransferase ATX5, putative, expressed
E-MEXP-1766	E-MEXP-1766-turquoise	LOC_Os01g12110	expressed protein
E-MEXP-1766	E-MEXP-1766-turquoise	LOC_Os01g12320	GDSL-like lipase/acylhydrolase, putative, expressed
E-MEXP-1766	E-MEXP-1766-turquoise	LOC_Os01g12390	inactive receptor kinase At2g26730 precursor, putative, expressed
E-MEXP-1766	E-MEXP-1766-turquoise	LOC_Os01g12470	mitochondrial carrier protein, putative, expressed
E-MEXP-1766	E-MEXP-1766-turquoise	LOC_Os01g12560	3-methyl-2-oxobutanoate hydroxymethyltransferase, putative, expressed
E-MEXP-1766	E-MEXP-1766-turquoise	LOC_Os01g12570	3-methyl-2-oxobutanoate hydroxymethyltransferase, putative, expressed
E-MEXP-1766	E-MEXP-1766-turquoise	LOC_Os01g12580	late embryogenesis abundant protein, putative, expressed
E-MEXP-1766	E-MEXP-1766-turquoise	LOC_Os01g12650	reticulon domain containing protein, putative, expressed
E-MEXP-1766	E-MEXP-1766-turquoise	LOC_Os01g12660	AAA-type ATPase family protein, putative, expressed
E-MEXP-1766	E-MEXP-1766-turquoise	LOC_Os01g12690	plant-specific domain TIGR01568 family protein, expressed
E-MEXP-1766	E-MEXP-1766-turquoise	LOC_Os01g12720	protein kinase domain containing protein, expressed
E-MEXP-1766	E-MEXP-1766-turquoise	LOC_Os01g12820	harpin-induced protein, putative, expressed
E-MEXP-1766	E-MEXP-1766-turquoise	LOC_Os01g12860	MYB family transcription factor, putative, expressed
E-MEXP-1766	E-MEXP-1766-turquoise	LOC_Os01g13210	salt stress root protein RS1, putative, expressed
E-MEXP-1766	E-MEXP-1766-turquoise	LOC_Os01g13260	cyclin-A1, putative, expressed
E-MEXP-1766	E-MEXP-1766-turquoise	LOC_Os01g13425	expressed protein
E-MEXP-1766	E-MEXP-1766-turquoise	LOC_Os01g13490	expressed protein
E-MEXP-1766	E-MEXP-1766-turquoise	LOC_Os01g13770	DUF250 domain containing protein, putative, expressed
E-MEXP-1766	E-MEXP-1766-turquoise	LOC_Os01g13800	receptor-like protein kinase 5 precursor, putative, expressed
E-MEXP-1766	E-MEXP-1766-turquoise	LOC_Os01g13930	expressed protein
E-MEXP-1766	E-MEXP-1766-turquoise	LOC_Os01g14090	kinesin motor domain containing protein, putative, expressed
E-MEXP-1766	E-MEXP-1766-turquoise	LOC_Os01g14140	X8 domain containing protein, expressed
E-MEXP-1766	E-MEXP-1766-turquoise	LOC_Os01g14530	AWPM-19-like membrane family protein, putative, expressed
E-MEXP-1766	E-MEXP-1766-turquoise	LOC_Os01g14540	STIGL1 - Stigma-specific Stig1 family protein precursor, expressed
E-MEXP-1766	E-MEXP-1766-turquoise	LOC_Os01g14650	expansin precursor, putative, expressed
E-MEXP-1766	E-MEXP-1766-turquoise	LOC_Os01g14670	Cupin domain containing protein, expressed
E-MEXP-1766	E-MEXP-1766-turquoise	LOC_Os01g14850	MFS18 protein precursor, putative, expressed
E-MEXP-1766	E-MEXP-1766-turquoise	LOC_Os01g14960	expressed protein
E-MEXP-1766	E-MEXP-1766-turquoise	LOC_Os01g15020	lissencephaly type-1-like homology motif, putative, expressed
E-MEXP-1766	E-MEXP-1766-turquoise	LOC_Os01g15320	RALFL9 - Rapid ALkalinization Factor RALF family protein precursor, expressed
E-MEXP-1766	E-MEXP-1766-turquoise	LOC_Os01g15399	expressed protein
E-MEXP-1766	E-MEXP-1766-turquoise	LOC_Os01g15480	EMB3013, putative, expressed
E-MEXP-1766	E-MEXP-1766-turquoise	LOC_Os01g15770	transmembrane protein 136, putative, expressed
E-MEXP-1766	E-MEXP-1766-turquoise	LOC_Os01g15830	peroxidase precursor, putative, expressed
E-MEXP-1766	E-MEXP-1766-turquoise	LOC_Os01g15970	expressed protein
E-MEXP-1766	E-MEXP-1766-turquoise	LOC_Os01g16030	ADP-ribosylation factor, putative, expressed
E-MEXP-1766	E-MEXP-1766-turquoise	LOC_Os01g16152	peroxiredoxin, putative, expressed
E-MEXP-1766	E-MEXP-1766-turquoise	LOC_Os01g16620	expressed protein
E-MEXP-1766	E-MEXP-1766-turquoise	LOC_Os01g16650	ubiquitin-conjugating enzyme, putative, expressed
E-MEXP-1766	E-MEXP-1766-turquoise	LOC_Os01g16920	embryonic protein DC-8, putative, expressed
E-MEXP-1766	E-MEXP-1766-turquoise	LOC_Os01g17150	plastid-specific 50S ribosomal protein 5, chloroplast precursor, putative, expressed
E-MEXP-1766	E-MEXP-1766-turquoise	LOC_Os01g17170	magnesium-protoporphyrin IX monomethyl ester cyclase,chloroplast precursor, putative, expressed
E-MEXP-1766	E-MEXP-1766-turquoise	LOC_Os01g17214	major facilitator superfamily antiporter, putative, expressed
E-MEXP-1766	E-MEXP-1766-turquoise	LOC_Os01g18050	tubulin/FtsZ domain containing protein, putative, expressed
E-MEXP-1766	E-MEXP-1766-turquoise	LOC_Os01g18060	sugar transporter superfamily, putative, expressed
E-MEXP-1766	E-MEXP-1766-turquoise	LOC_Os01g18080	retrotransposon protein, putative, unclassified, expressed
E-MEXP-1766	E-MEXP-1766-turquoise	LOC_Os01g18170	Cupin domain containing protein, expressed
E-MEXP-1766	E-MEXP-1766-turquoise	LOC_Os01g18240	MYB family transcription factor, putative, expressed
E-MEXP-1766	E-MEXP-1766-turquoise	LOC_Os01g18320	protoporphyrinogen oxidase, chloroplast precursor, putative, expressed
E-MEXP-1766	E-MEXP-1766-turquoise	LOC_Os01g18400	CHIT10 - Chitinase family protein precursor, expressed
E-MEXP-1766	E-MEXP-1766-turquoise	LOC_Os01g18744	transferase family protein, putative, expressed
E-MEXP-1766	E-MEXP-1766-turquoise	LOC_Os01g18800	CAMK_KIN1/SNF1/Nim1_like.9 - CAMK includes calcium/calmodulin depedent protein kinases, expressed
E-MEXP-1766	E-MEXP-1766-turquoise	LOC_Os01g19020	peroxidase precursor, putative, expressed
E-MEXP-1766	E-MEXP-1766-turquoise	LOC_Os01g19130	protein phosphatase 2C, putative, expressed
E-MEXP-1766	E-MEXP-1766-turquoise	LOC_Os01g19220	beta-D-xylosidase, putative, expressed
E-MEXP-1766	E-MEXP-1766-turquoise	LOC_Os01g19260	ATPase, putative, expressed
E-MEXP-1766	E-MEXP-1766-turquoise	LOC_Os01g19290	integral membrane protein DUF6 containing protein, expressed
E-MEXP-1766	E-MEXP-1766-turquoise	LOC_Os01g19740	calvin cycle protein CP12, putative, expressed
E-MEXP-1766	E-MEXP-1766-turquoise	LOC_Os01g19770	mitochondrial import inner membrane translocase subunit Tim17, putative, expressed
E-MEXP-1766	E-MEXP-1766-turquoise	LOC_Os01g19870	hydrolase, acting on carbon-nitrogen, putative, expressed
E-MEXP-1766	E-MEXP-1766-turquoise	LOC_Os01g20780	anther-specific protein SF18 precursor, putative, expressed
E-MEXP-1766	E-MEXP-1766-turquoise	LOC_Os01g20980	pectinesterase, putative, expressed
E-MEXP-1766	E-MEXP-1766-turquoise	LOC_Os01g21034	pectinesterase, putative, expressed
E-MEXP-1766	E-MEXP-1766-turquoise	LOC_Os01g21070	endoglucanase, putative, expressed
E-MEXP-1766	E-MEXP-1766-turquoise	LOC_Os01g21420	pre-mRNA-splicing factor SF2, putative, expressed
E-MEXP-1766	E-MEXP-1766-turquoise	LOC_Os01g21960	serine/threonine-protein kinase, putative, expressed
E-MEXP-1766	E-MEXP-1766-turquoise	LOC_Os01g22230	peroxidase precursor, putative, expressed
E-MEXP-1766	E-MEXP-1766-turquoise	LOC_Os01g22249	peroxidase precursor, putative, expressed
E-MEXP-1766	E-MEXP-1766-turquoise	LOC_Os01g22600	mitochondrial carrier protein, putative, expressed
E-MEXP-1766	E-MEXP-1766-turquoise	LOC_Os01g22640	GDSL-like lipase/acylhydrolase, putative, expressed
E-MEXP-1766	E-MEXP-1766-turquoise	LOC_Os01g22954	serine carboxypeptidase, putative, expressed
E-MEXP-1766	E-MEXP-1766-turquoise	LOC_Os01g23850	transposon protein, putative, CACTA, En/Spm sub-class, expressed
E-MEXP-1766	E-MEXP-1766-turquoise	LOC_Os01g23870	expressed protein
E-MEXP-1766	E-MEXP-1766-turquoise	LOC_Os01g24030	AMP-binding enzyme, putative, expressed
E-MEXP-1766	E-MEXP-1766-turquoise	LOC_Os01g24090	TPR repeat, putative, expressed
E-MEXP-1766	E-MEXP-1766-turquoise	LOC_Os01g24550	fruit bromelain precursor, putative, expressed
E-MEXP-1766	E-MEXP-1766-turquoise	LOC_Os01g24560	fruit bromelain precursor, putative, expressed
E-MEXP-1766	E-MEXP-1766-turquoise	LOC_Os01g24700	expressed protein
E-MEXP-1766	E-MEXP-1766-turquoise	LOC_Os01g24710	jacalin-like lectin domain containing protein, expressed
E-MEXP-1766	E-MEXP-1766-turquoise	LOC_Os01g24940	poly synthetase 2-A, putative, expressed
E-MEXP-1766	E-MEXP-1766-turquoise	LOC_Os01g24980	naringenin,2-oxoglutarate 3-dioxygenase, putative, expressed
E-MEXP-1766	E-MEXP-1766-turquoise	LOC_Os01g25280	jacalin-like lectin domain containing protein, expressed
E-MEXP-1766	E-MEXP-1766-turquoise	LOC_Os01g25510	alpha-amylase isozyme C, putative, expressed
E-MEXP-1766	E-MEXP-1766-turquoise	LOC_Os01g25540	RALFL6 - Rapid ALkalinization Factor RALF family protein precursor, expressed
E-MEXP-1766	E-MEXP-1766-turquoise	LOC_Os01g25560	RALFL7 - Rapid ALkalinization Factor RALF family protein precursor, expressed
E-MEXP-1766	E-MEXP-1766-turquoise	LOC_Os01g25720	disease resistance protein RGA4, putative, expressed
E-MEXP-1766	E-MEXP-1766-turquoise	LOC_Os01g25760	powdery mildew resistance protein PM3F, putative, expressed
E-MEXP-1766	E-MEXP-1766-turquoise	LOC_Os01g26120	membrane associated DUF588 domain containing protein, putative, expressed
E-MEXP-1766	E-MEXP-1766-turquoise	LOC_Os01g26970	expressed protein
E-MEXP-1766	E-MEXP-1766-turquoise	LOC_Os01g27210	glutathione S-transferase, putative, expressed
E-MEXP-1766	E-MEXP-1766-turquoise	LOC_Os01g27390	glutathione S-transferase, putative, expressed
E-MEXP-1766	E-MEXP-1766-turquoise	LOC_Os01g28030	peroxidase precursor, putative, expressed
E-MEXP-1766	E-MEXP-1766-turquoise	LOC_Os01g28540	stress regulated protein, putative, expressed
E-MEXP-1766	E-MEXP-1766-turquoise	LOC_Os01g31360	expressed protein
E-MEXP-1766	E-MEXP-1766-turquoise	LOC_Os01g31450	retrotransposon protein, putative, unclassified, expressed
E-MEXP-1766	E-MEXP-1766-turquoise	LOC_Os01g31690	oxygen-evolving enhancer protein 1, chloroplast precursor, putative, expressed
E-MEXP-1766	E-MEXP-1766-turquoise	LOC_Os01g31980	MATE efflux family protein, putative, expressed
E-MEXP-1766	E-MEXP-1766-turquoise	LOC_Os01g32120	OsCML11 - Calmodulin-related calcium sensor protein, expressed
E-MEXP-1766	E-MEXP-1766-turquoise	LOC_Os01g32160	hypothetical protein
E-MEXP-1766	E-MEXP-1766-turquoise	LOC_Os01g32330	heavy metal-associated domain containing protein, expressed
E-MEXP-1766	E-MEXP-1766-turquoise	LOC_Os01g32640	OsFBX9 - F-box domain containing protein, expressed
E-MEXP-1766	E-MEXP-1766-turquoise	LOC_Os01g32670	expressed protein
E-MEXP-1766	E-MEXP-1766-turquoise	LOC_Os01g32780	universal stress protein domain containing protein, putative, expressed
E-MEXP-1766	E-MEXP-1766-turquoise	LOC_Os01g32849	expressed protein
E-MEXP-1766	E-MEXP-1766-turquoise	LOC_Os01g33040	kinesin motor domain containing protein, expressed
E-MEXP-1766	E-MEXP-1766-turquoise	LOC_Os01g33080	fimbrin-like protein 2, putative, expressed
E-MEXP-1766	E-MEXP-1766-turquoise	LOC_Os01g33204	retrotransposon protein, putative, unclassified, expressed
E-MEXP-1766	E-MEXP-1766-turquoise	LOC_Os01g33784	lipase family protein, putative, expressed
E-MEXP-1766	E-MEXP-1766-turquoise	LOC_Os01g34060	MYB family transcription factor, putative, expressed
E-MEXP-1766	E-MEXP-1766-turquoise	LOC_Os01g34560	3-ketoacyl-CoA synthase, putative, expressed
E-MEXP-1766	E-MEXP-1766-turquoise	LOC_Os01g34870	expressed protein
E-MEXP-1766	E-MEXP-1766-turquoise	LOC_Os01g34970	MDR-like ABC transporter, putative, expressed
E-MEXP-1766	E-MEXP-1766-turquoise	LOC_Os01g36240	peroxidase precursor, putative, expressed
E-MEXP-1766	E-MEXP-1766-turquoise	LOC_Os01g36390	MCM4 - Putative minichromosome maintenance MCM complex subunit 4, expressed
E-MEXP-1766	E-MEXP-1766-turquoise	LOC_Os01g36550	protein kinase family protein, putative
E-MEXP-1766	E-MEXP-1766-turquoise	LOC_Os01g36580	auxin-induced protein 5NG4, putative, expressed
E-MEXP-1766	E-MEXP-1766-turquoise	LOC_Os01g36640	disease resistance protein RPM1, putative, expressed
E-MEXP-1766	E-MEXP-1766-turquoise	LOC_Os01g36660	carboxyl-terminal peptidase, putative, expressed
E-MEXP-1766	E-MEXP-1766-turquoise	LOC_Os01g37110	ABIL2, putative, expressed
E-MEXP-1766	E-MEXP-1766-turquoise	LOC_Os01g37490	dynein light chain type 1 domain containing protein, expressed
E-MEXP-1766	E-MEXP-1766-turquoise	LOC_Os01g37630	esterase, putative, expressed
E-MEXP-1766	E-MEXP-1766-turquoise	LOC_Os01g38110	cytochrome P450, putative, expressed
E-MEXP-1766	E-MEXP-1766-turquoise	LOC_Os01g39000	ZmGR2c, putative, expressed
E-MEXP-1766	E-MEXP-1766-turquoise	LOC_Os01g39020	HSF-type DNA-binding domain containing protein, expressed
E-MEXP-1766	E-MEXP-1766-turquoise	LOC_Os01g39060	expressed protein
E-MEXP-1766	E-MEXP-1766-turquoise	LOC_Os01g39330	helix-loop-helix DNA-binding domain containing protein, expressed
E-MEXP-1766	E-MEXP-1766-turquoise	LOC_Os01g39600	expressed protein
E-MEXP-1766	E-MEXP-1766-turquoise	LOC_Os01g39770	calcineurin B, putative, expressed
E-MEXP-1766	E-MEXP-1766-turquoise	LOC_Os01g39860	1-aminocyclopropane-1-carboxylate oxidase protein, putative, expressed
E-MEXP-1766	E-MEXP-1766-turquoise	LOC_Os01g39890	transposon protein, putative, unclassified, expressed
E-MEXP-1766	E-MEXP-1766-turquoise	LOC_Os01g40070	expressed protein
E-MEXP-1766	E-MEXP-1766-turquoise	LOC_Os01g40330	DUF630/DUF632 domains containing protein, putative, expressed
E-MEXP-1766	E-MEXP-1766-turquoise	LOC_Os01g40580	hypersensitive-induced response protein, putative, expressed
E-MEXP-1766	E-MEXP-1766-turquoise	LOC_Os01g40710	high light inducible protein, putative, expressed
E-MEXP-1766	E-MEXP-1766-turquoise	LOC_Os01g40870	aldehyde dehydrogenase, putative, expressed
E-MEXP-1766	E-MEXP-1766-turquoise	LOC_Os01g41120	retrotransposon protein, putative, Ty3-gypsy subclass, expressed
E-MEXP-1766	E-MEXP-1766-turquoise	LOC_Os01g41240	hydrolase, alpha/beta fold family domain containing protein, expressed
E-MEXP-1766	E-MEXP-1766-turquoise	LOC_Os01g41430	UDP-glucoronosyl and UDP-glucosyl transferase, putative, expressed
E-MEXP-1766	E-MEXP-1766-turquoise	LOC_Os01g41720	conserved hypothetical protein
E-MEXP-1766	E-MEXP-1766-turquoise	LOC_Os01g41870	protein kinase, putative, expressed
E-MEXP-1766	E-MEXP-1766-turquoise	LOC_Os01g42070	kinesin motor domain containing protein, putative, expressed
E-MEXP-1766	E-MEXP-1766-turquoise	LOC_Os01g42190	heat shock protein DnaJ, putative, expressed
E-MEXP-1766	E-MEXP-1766-turquoise	LOC_Os01g42960	TTL1, putative, expressed
E-MEXP-1766	E-MEXP-1766-turquoise	LOC_Os01g43100	protein phosphatase 2C, putative, expressed
E-MEXP-1766	E-MEXP-1766-turquoise	LOC_Os01g43160	polygalacturonase, putative, expressed
E-MEXP-1766	E-MEXP-1766-turquoise	LOC_Os01g43280	hydroquinone glucosyltransferase, putative, expressed
E-MEXP-1766	E-MEXP-1766-turquoise	LOC_Os01g43550	OsWRKY12 - Superfamily of TFs having WRKY and zinc finger domains, expressed
E-MEXP-1766	E-MEXP-1766-turquoise	LOC_Os01g43580	kinesin motor domain containing protein, putative, expressed
E-MEXP-1766	E-MEXP-1766-turquoise	LOC_Os01g43610	DUF623 domain containing protein, expressed
E-MEXP-1766	E-MEXP-1766-turquoise	LOC_Os01g44050	siroheme synthase, putative, expressed
E-MEXP-1766	E-MEXP-1766-turquoise	LOC_Os01g44110	serine/threonine-protein kinase, putative, expressed
E-MEXP-1766	E-MEXP-1766-turquoise	LOC_Os01g44130	aspartic proteinase oryzasin-1 precursor, putative, expressed
E-MEXP-1766	E-MEXP-1766-turquoise	LOC_Os01g44250	CBS domain containing membrane protein, putative, expressed
E-MEXP-1766	E-MEXP-1766-turquoise	LOC_Os01g45380	protein kinase domain containing protein, expressed
E-MEXP-1766	E-MEXP-1766-turquoise	LOC_Os01g45550	auxin efflux carrier component, putative, expressed
E-MEXP-1766	E-MEXP-1766-turquoise	LOC_Os01g45624	oleosin, putative, expressed
E-MEXP-1766	E-MEXP-1766-turquoise	LOC_Os01g45700	expressed protein
E-MEXP-1766	E-MEXP-1766-turquoise	LOC_Os01g45720	expressed protein
E-MEXP-1766	E-MEXP-1766-turquoise	LOC_Os01g45914	expressed protein
E-MEXP-1766	E-MEXP-1766-turquoise	LOC_Os01g46290	lipase, putative, expressed
E-MEXP-1766	E-MEXP-1766-turquoise	LOC_Os01g46340	chloroplast unusual positioning protein, putative, expressed
E-MEXP-1766	E-MEXP-1766-turquoise	LOC_Os01g46350	proteins of unknown function domain containing protein, expressed
E-MEXP-1766	E-MEXP-1766-turquoise	LOC_Os01g46400	expressed protein
E-MEXP-1766	E-MEXP-1766-turquoise	LOC_Os01g46430	glycosyl transferase, group 1 domain containing protein, expressed
E-MEXP-1766	E-MEXP-1766-turquoise	LOC_Os01g46570	CTP synthase, putative, expressed
E-MEXP-1766	E-MEXP-1766-turquoise	LOC_Os01g46580	actin-related protein 2/3 complex subunit 2, putative, expressed
E-MEXP-1766	E-MEXP-1766-turquoise	LOC_Os01g46760	protein phosphatase 2C, putative, expressed
E-MEXP-1766	E-MEXP-1766-turquoise	LOC_Os01g46970	transcription factor, putative, expressed
E-MEXP-1766	E-MEXP-1766-turquoise	LOC_Os01g47050	OsFBK1 - F-box domain and kelch repeat containing protein, expressed
E-MEXP-1766	E-MEXP-1766-turquoise	LOC_Os01g47070	glycosyl hydrolase, putative, expressed
E-MEXP-1766	E-MEXP-1766-turquoise	LOC_Os01g47190	phosphoglycerate mutase, putative, expressed
E-MEXP-1766	E-MEXP-1766-turquoise	LOC_Os01g47262	AMSH-like protease, putative, expressed
E-MEXP-1766	E-MEXP-1766-turquoise	LOC_Os01g47270	DUF1645 domain containing protein, putative, expressed
E-MEXP-1766	E-MEXP-1766-turquoise	LOC_Os01g47400	OsMan01 - Endo-Beta-Mannanase, expressed
E-MEXP-1766	E-MEXP-1766-turquoise	LOC_Os01g47470	serine/threonine-protein kinase, putative, expressed
E-MEXP-1766	E-MEXP-1766-turquoise	LOC_Os01g47690	metallo-beta-lactamase family protein, putative, expressed
E-MEXP-1766	E-MEXP-1766-turquoise	LOC_Os01g47780	fasciclin domain containing protein, expressed
E-MEXP-1766	E-MEXP-1766-turquoise	LOC_Os01g48000	S-locus-like receptor protein kinase, putative, expressed
E-MEXP-1766	E-MEXP-1766-turquoise	LOC_Os01g48390	expressed protein
E-MEXP-1766	E-MEXP-1766-turquoise	LOC_Os01g48530	expressed protein
E-MEXP-1766	E-MEXP-1766-turquoise	LOC_Os01g48680	two pore calcium channel protein 1, putative, expressed
E-MEXP-1766	E-MEXP-1766-turquoise	LOC_Os01g48710	heavy metal-associated domain containing protein, expressed
E-MEXP-1766	E-MEXP-1766-turquoise	LOC_Os01g48850	auxin-responsive protein, putative, expressed
E-MEXP-1766	E-MEXP-1766-turquoise	LOC_Os01g49200	microtubule associated protein, putative, expressed
E-MEXP-1766	E-MEXP-1766-turquoise	LOC_Os01g49210	expressed protein
E-MEXP-1766	E-MEXP-1766-turquoise	LOC_Os01g49320	glycosyl hydrolase, putative, expressed
E-MEXP-1766	E-MEXP-1766-turquoise	LOC_Os01g49360	FAD-binding and arabino-lactone oxidase domains containing protein, putative, expressed
E-MEXP-1766	E-MEXP-1766-turquoise	LOC_Os01g49440	expressed protein
E-MEXP-1766	E-MEXP-1766-turquoise	LOC_Os01g49640	LTPL149 - Protease inhibitor/seed storage/LTP family protein precursor, expressed
E-MEXP-1766	E-MEXP-1766-turquoise	LOC_Os01g50160	MDR-like ABC transporter, putative, expressed
E-MEXP-1766	E-MEXP-1766-turquoise	LOC_Os01g50200	UDP-glucoronosyl and UDP-glucosyl transferase domain containing protein, expressed
E-MEXP-1766	E-MEXP-1766-turquoise	LOC_Os01g50410	STE_MEKK_ste11_MAP3K.6 - STE kinases include homologs to sterile 7, sterile 11 and sterile 20 from yeast, expressed
E-MEXP-1766	E-MEXP-1766-turquoise	LOC_Os01g50440	AWPM-19-like membrane family protein, putative, expressed
E-MEXP-1766	E-MEXP-1766-turquoise	LOC_Os01g50616	phosphatidylinositol transfer, putative, expressed
E-MEXP-1766	E-MEXP-1766-turquoise	LOC_Os01g50700	dehydrin family protein, expressed
E-MEXP-1766	E-MEXP-1766-turquoise	LOC_Os01g50820	transporter, major facilitator family, putative, expressed
E-MEXP-1766	E-MEXP-1766-turquoise	LOC_Os01g50900	Cupin domain containing protein, expressed
E-MEXP-1766	E-MEXP-1766-turquoise	LOC_Os01g50910	late embryogenesis abundant protein, group 3, putative, expressed
E-MEXP-1766	E-MEXP-1766-turquoise	LOC_Os01g51310	expressed protein
E-MEXP-1766	E-MEXP-1766-turquoise	LOC_Os01g51570	glycosyl hydrolases family 17, putative, expressed
E-MEXP-1766	E-MEXP-1766-turquoise	LOC_Os01g51840	IQ calmodulin-binding motif family protein, putative, expressed
E-MEXP-1766	E-MEXP-1766-turquoise	LOC_Os01g51870	methyltransferase, putative, expressed
E-MEXP-1766	E-MEXP-1766-turquoise	LOC_Os01g52010	alliin lyase precursor, putative, expressed
E-MEXP-1766	E-MEXP-1766-turquoise	LOC_Os01g52100	DUF581 domain containing protein, expressed
E-MEXP-1766	E-MEXP-1766-turquoise	LOC_Os01g52160	heavy metal-associated domain containing protein, expressed
E-MEXP-1766	E-MEXP-1766-turquoise	LOC_Os01g52170	expressed protein
E-MEXP-1766	E-MEXP-1766-turquoise	LOC_Os01g52214	ubiquinone oxidoreductase, putative, expressed
E-MEXP-1766	E-MEXP-1766-turquoise	LOC_Os01g52240	chlorophyll A-B binding protein, putative, expressed
E-MEXP-1766	E-MEXP-1766-turquoise	LOC_Os01g52260	serine acetyltransferase protein, putative, expressed
E-MEXP-1766	E-MEXP-1766-turquoise	LOC_Os01g52340	NB-ARC domain containing protein, expressed
E-MEXP-1766	E-MEXP-1766-turquoise	LOC_Os01g52500	NADP-dependent malic enzyme, putative, expressed
E-MEXP-1766	E-MEXP-1766-turquoise	LOC_Os01g52550	ABC transporter, ATP-binding protein, putative, expressed
E-MEXP-1766	E-MEXP-1766-turquoise	LOC_Os01g52660	POEI51 - Pollen Ole e I allergen and extensin family protein precursor, expressed
E-MEXP-1766	E-MEXP-1766-turquoise	LOC_Os01g52730	DUF584 domain containing protein, putative, expressed
E-MEXP-1766	E-MEXP-1766-turquoise	LOC_Os01g52770	GDSL-like lipase/acylhydrolase, putative, expressed
E-MEXP-1766	E-MEXP-1766-turquoise	LOC_Os01g52830	DUF1264 domain containing protein, putative, expressed
E-MEXP-1766	E-MEXP-1766-turquoise	LOC_Os01g53040	OsWRKY14 - Superfamily of TFs having WRKY and zinc finger domains, expressed
E-MEXP-1766	E-MEXP-1766-turquoise	LOC_Os01g53160	DUF623 domain containing protein, expressed
E-MEXP-1766	E-MEXP-1766-turquoise	LOC_Os01g53220	HSF-type DNA-binding domain containing protein, expressed
E-MEXP-1766	E-MEXP-1766-turquoise	LOC_Os01g53294	respiratory burst oxidase protein B, putative, expressed
E-MEXP-1766	E-MEXP-1766-turquoise	LOC_Os01g53330	anthocyanidin 5,3-O-glucosyltransferase, putative, expressed
E-MEXP-1766	E-MEXP-1766-turquoise	LOC_Os01g53420	anthocyanidin 5,3-O-glucosyltransferase, putative, expressed
E-MEXP-1766	E-MEXP-1766-turquoise	LOC_Os01g53640	retrotransposon protein, putative, unclassified, expressed
E-MEXP-1766	E-MEXP-1766-turquoise	LOC_Os01g53650	zinc finger CCCH type family protein, putative, expressed
E-MEXP-1766	E-MEXP-1766-turquoise	LOC_Os01g53680	6-phosphofructokinase, putative, expressed
E-MEXP-1766	E-MEXP-1766-turquoise	LOC_Os01g53710	dual specificity protein phosphatase, putative, expressed
E-MEXP-1766	E-MEXP-1766-turquoise	LOC_Os01g53790	stress-induced protein, putative, expressed
E-MEXP-1766	E-MEXP-1766-turquoise	LOC_Os01g53800	glutamate carboxypeptidase 2, putative, expressed
E-MEXP-1766	E-MEXP-1766-turquoise	LOC_Os01g53880	OsIAA6 - Auxin-responsive Aux/IAA gene family member, expressed
E-MEXP-1766	E-MEXP-1766-turquoise	LOC_Os01g54030	NADP-dependent malic enzyme, putative, expressed
E-MEXP-1766	E-MEXP-1766-turquoise	LOC_Os01g54080	kinesin motor protein-related, putative, expressed
E-MEXP-1766	E-MEXP-1766-turquoise	LOC_Os01g54300	OsMan02 - Endo-Beta-Mannanase
E-MEXP-1766	E-MEXP-1766-turquoise	LOC_Os01g54390	S4 domain containing protein, putative, expressed
E-MEXP-1766	E-MEXP-1766-turquoise	LOC_Os01g54420	dynamin family protein, putative, expressed
E-MEXP-1766	E-MEXP-1766-turquoise	LOC_Os01g54540	ribosomal protein L13, putative, expressed
E-MEXP-1766	E-MEXP-1766-turquoise	LOC_Os01g54590	ras-related protein, putative, expressed
E-MEXP-1766	E-MEXP-1766-turquoise	LOC_Os01g54670	coiled-coil domain-containing protein 25, putative, expressed
E-MEXP-1766	E-MEXP-1766-turquoise	LOC_Os01g54700	retrotransposon protein, putative, unclassified, expressed
E-MEXP-1766	E-MEXP-1766-turquoise	LOC_Os01g54810	lipase, putative, expressed
E-MEXP-1766	E-MEXP-1766-turquoise	LOC_Os01g54860	enoyl-CoA hydratase/isomerase family protein, putative, expressed
E-MEXP-1766	E-MEXP-1766-turquoise	LOC_Os01g55000	expressed protein
E-MEXP-1766	E-MEXP-1766-turquoise	LOC_Os01g55030	DNA-binding protein-related, putative, expressed
E-MEXP-1766	E-MEXP-1766-turquoise	LOC_Os01g55100	slTCP3, putative, expressed
E-MEXP-1766	E-MEXP-1766-turquoise	LOC_Os01g55150	bZIP transcription factor domain containing protein, expressed
E-MEXP-1766	E-MEXP-1766-turquoise	LOC_Os01g55160	expressed protein
E-MEXP-1766	E-MEXP-1766-turquoise	LOC_Os01g55240	gibberellin 2-beta-dioxygenase, putative, expressed
E-MEXP-1766	E-MEXP-1766-turquoise	LOC_Os01g55290	PPR repeat domain containing protein, putative, expressed
E-MEXP-1766	E-MEXP-1766-turquoise	LOC_Os01g55500	nucleobase-ascorbate transporter, putative, expressed
E-MEXP-1766	E-MEXP-1766-turquoise	LOC_Os01g55780	glycerophosphoryl diester phosphodiesterase family protein, putative, expressed
E-MEXP-1766	E-MEXP-1766-turquoise	LOC_Os01g55940	OsGH3.2 - Probable indole-3-acetic acid-amido synthetase, expressed
E-MEXP-1766	E-MEXP-1766-turquoise	LOC_Os01g56010	serpin domain containing protein, putative, expressed
E-MEXP-1766	E-MEXP-1766-turquoise	LOC_Os01g56130	CSLC1 - cellulose synthase-like family C, expressed
E-MEXP-1766	E-MEXP-1766-turquoise	LOC_Os01g56180	expressed protein
E-MEXP-1766	E-MEXP-1766-turquoise	LOC_Os01g56360	wax synthase, putative, expressed
E-MEXP-1766	E-MEXP-1766-turquoise	LOC_Os01g56610	homocysteine S-methyltransferase protein, putative, expressed
E-MEXP-1766	E-MEXP-1766-turquoise	LOC_Os01g56680	photosystem II reaction center W protein, chloroplast precursor, putative, expressed
E-MEXP-1766	E-MEXP-1766-turquoise	LOC_Os01g56810	cytokinin dehydrogenase precursor, putative, expressed
E-MEXP-1766	E-MEXP-1766-turquoise	LOC_Os01g56880	purple acid phosphatase precursor, putative, expressed
E-MEXP-1766	E-MEXP-1766-turquoise	LOC_Os01g57004	adhesive/proline-rich protein, putative
E-MEXP-1766	E-MEXP-1766-turquoise	LOC_Os01g57073	insulin-degrading enzyme, putative, expressed
E-MEXP-1766	E-MEXP-1766-turquoise	LOC_Os01g57150	SR protein related family member, putative, expressed
E-MEXP-1766	E-MEXP-1766-turquoise	LOC_Os01g57240	expressed protein
E-MEXP-1766	E-MEXP-1766-turquoise	LOC_Os01g57420	diacylglycerol kinase, putative, expressed
E-MEXP-1766	E-MEXP-1766-turquoise	LOC_Os01g57540	protein kinase, putative, expressed
E-MEXP-1766	E-MEXP-1766-turquoise	LOC_Os01g57570	NADPH-dependent FMN reductase domain containing protein, expressed
E-MEXP-1766	E-MEXP-1766-turquoise	LOC_Os01g57610	OsGH3.1 - Probable indole-3-acetic acid-amido synthetase, expressed
E-MEXP-1766	E-MEXP-1766-turquoise	LOC_Os01g57690	early nodulin 20 precursor, putative, expressed
E-MEXP-1766	E-MEXP-1766-turquoise	LOC_Os01g57740	expressed protein
E-MEXP-1766	E-MEXP-1766-turquoise	LOC_Os01g57854	pectinesterase, putative, expressed
E-MEXP-1766	E-MEXP-1766-turquoise	LOC_Os01g58240	OsSub6 - Putative Subtilisin homologue, expressed
E-MEXP-1766	E-MEXP-1766-turquoise	LOC_Os01g58550	methyladenine glycosylase, putative, expressed
E-MEXP-1766	E-MEXP-1766-turquoise	LOC_Os01g58640	nucleotide pyrophosphatase/phosphodiesterase, putative, expressed
E-MEXP-1766	E-MEXP-1766-turquoise	LOC_Os01g58790	GHMP kinases ATP-binding protein, putative, expressed
E-MEXP-1766	E-MEXP-1766-turquoise	LOC_Os01g59020	cytochrome P450, putative, expressed
E-MEXP-1766	E-MEXP-1766-turquoise	LOC_Os01g59060	50S ribosomal protein, putative, expressed
E-MEXP-1766	E-MEXP-1766-turquoise	LOC_Os01g59080	expressed protein
E-MEXP-1766	E-MEXP-1766-turquoise	LOC_Os01g59100	cytokinin-N-glucosyltransferase 1, putative, expressed
E-MEXP-1766	E-MEXP-1766-turquoise	LOC_Os01g59110	indole-3-acetate beta-glucosyltransferase, putative, expressed
E-MEXP-1766	E-MEXP-1766-turquoise	LOC_Os01g59120	cyclin, putative, expressed
E-MEXP-1766	E-MEXP-1766-turquoise	LOC_Os01g59150	tubulin/FtsZ domain containing protein, putative, expressed
E-MEXP-1766	E-MEXP-1766-turquoise	LOC_Os01g59200	DUF617 domain containing protein, expressed
E-MEXP-1766	E-MEXP-1766-turquoise	LOC_Os01g59350	transcription factor, putative, expressed
E-MEXP-1766	E-MEXP-1766-turquoise	LOC_Os01g59530	OsCML1 - Calmodulin-related calcium sensor protein, expressed
E-MEXP-1766	E-MEXP-1766-turquoise	LOC_Os01g59870	LTPL65 - Protease inhibitor/seed storage/LTP family protein precursor, expressed
E-MEXP-1766	E-MEXP-1766-turquoise	LOC_Os01g59930	NADH-cytochrome b5 reductase, putative, expressed
E-MEXP-1766	E-MEXP-1766-turquoise	LOC_Os01g59970	expressed protein
E-MEXP-1766	E-MEXP-1766-turquoise	LOC_Os01g60120	transmembrane protein 56, putative, expressed
E-MEXP-1766	E-MEXP-1766-turquoise	LOC_Os01g60309	retrotransposon protein, putative, Ty1-copia subclass
E-MEXP-1766	E-MEXP-1766-turquoise	LOC_Os01g60640	OsWRKY21 - Superfamily of TFs having WRKY and zinc finger domains, expressed
E-MEXP-1766	E-MEXP-1766-turquoise	LOC_Os01g60670	receptor-like protein kinase precursor, putative, expressed
E-MEXP-1766	E-MEXP-1766-turquoise	LOC_Os01g60740	LTPL16 - Protease inhibitor/seed storage/LTP family protein precursor, expressed
E-MEXP-1766	E-MEXP-1766-turquoise	LOC_Os01g60770	expansin precursor, putative, expressed
E-MEXP-1766	E-MEXP-1766-turquoise	LOC_Os01g60810	DUF623 domain containing protein, expressed
E-MEXP-1766	E-MEXP-1766-turquoise	LOC_Os01g60960	DUF260 domain containing protein, putative, expressed
E-MEXP-1766	E-MEXP-1766-turquoise	LOC_Os01g61010	nodulin, putative, expressed
E-MEXP-1766	E-MEXP-1766-turquoise	LOC_Os01g61200	GDSL-like lipase/acylhydrolase, putative, expressed
E-MEXP-1766	E-MEXP-1766-turquoise	LOC_Os01g61400	sufB/sufD domain containing protein, putative, expressed
E-MEXP-1766	E-MEXP-1766-turquoise	LOC_Os01g61410	NADH-ubiquinone oxidoreductase, mitochondrial precursor, putative, expressed
E-MEXP-1766	E-MEXP-1766-turquoise	LOC_Os01g61460	leaf senescence related protein, putative, expressed
E-MEXP-1766	E-MEXP-1766-turquoise	LOC_Os01g61570	GDSL-like lipase/acylhydrolase, putative, expressed
E-MEXP-1766	E-MEXP-1766-turquoise	LOC_Os01g61690	OsSCP5 - Putative Serine Carboxypeptidase homologue, expressed
E-MEXP-1766	E-MEXP-1766-turquoise	LOC_Os01g61760	myosin heavy chain-related, putative, expressed
E-MEXP-1766	E-MEXP-1766-turquoise	LOC_Os01g61970	Lung seven transmembrane receptor domain containing protein, putative, expressed
E-MEXP-1766	E-MEXP-1766-turquoise	LOC_Os01g61980	expressed protein
E-MEXP-1766	E-MEXP-1766-turquoise	LOC_Os01g62110	expressed protein
E-MEXP-1766	E-MEXP-1766-turquoise	LOC_Os01g62130	ZOS1-14 - C2H2 zinc finger protein, expressed
E-MEXP-1766	E-MEXP-1766-turquoise	LOC_Os01g62260	thaumatin, putative, expressed
E-MEXP-1766	E-MEXP-1766-turquoise	LOC_Os01g62420	triosephosphate isomerase, cytosolic, putative, expressed
E-MEXP-1766	E-MEXP-1766-turquoise	LOC_Os01g62430	C2 domain containing protein, putative, expressed
E-MEXP-1766	E-MEXP-1766-turquoise	LOC_Os01g62480	laccase precursor protein, putative, expressed
E-MEXP-1766	E-MEXP-1766-turquoise	LOC_Os01g62610	peptidyl-prolyl cis-trans isomerase, FKBP-type, putative, expressed
E-MEXP-1766	E-MEXP-1766-turquoise	LOC_Os01g62810	regulator of chromosome condensation, putative, expressed
E-MEXP-1766	E-MEXP-1766-turquoise	LOC_Os01g62970	expressed protein
E-MEXP-1766	E-MEXP-1766-turquoise	LOC_Os01g62990	ATROPGEF7/ROPGEF7, putative, expressed
E-MEXP-1766	E-MEXP-1766-turquoise	LOC_Os01g63010	universal stress protein domain containing protein, putative, expressed
E-MEXP-1766	E-MEXP-1766-turquoise	LOC_Os01g63190	laccase precursor protein, putative, expressed
E-MEXP-1766	E-MEXP-1766-turquoise	LOC_Os01g63220	kinase, pfkB family, putative, expressed
E-MEXP-1766	E-MEXP-1766-turquoise	LOC_Os01g63510	homeobox domain containing protein, expressed
E-MEXP-1766	E-MEXP-1766-turquoise	LOC_Os01g63580	glycerol-3-phosphate acyltransferase, putative, expressed
E-MEXP-1766	E-MEXP-1766-turquoise	LOC_Os01g63620	expressed protein
E-MEXP-1766	E-MEXP-1766-turquoise	LOC_Os01g63710	CDC6 - Putative DNA replication initiation protein, expressed
E-MEXP-1766	E-MEXP-1766-turquoise	LOC_Os01g63770	transmembrane amino acid transporter protein, putative, expressed
E-MEXP-1766	E-MEXP-1766-turquoise	LOC_Os01g63810	starch binding domain containing protein, putative, expressed
E-MEXP-1766	E-MEXP-1766-turquoise	LOC_Os01g63854	transmembrane amino acid transporter protein, putative, expressed
E-MEXP-1766	E-MEXP-1766-turquoise	LOC_Os01g63880	expressed protein
E-MEXP-1766	E-MEXP-1766-turquoise	LOC_Os01g63980	ZOS1-17 - C2H2 zinc finger protein, expressed
E-MEXP-1766	E-MEXP-1766-turquoise	LOC_Os01g64100	glycosyl hydrolase, putative, expressed
E-MEXP-1766	E-MEXP-1766-turquoise	LOC_Os01g64110	glycosyl hydrolase, putative, expressed
E-MEXP-1766	E-MEXP-1766-turquoise	LOC_Os01g64120	2Fe-2S iron-sulfur cluster binding domain containing protein, expressed
E-MEXP-1766	E-MEXP-1766-turquoise	LOC_Os01g64180	expressed protein
E-MEXP-1766	E-MEXP-1766-turquoise	LOC_Os01g64256	transposon protein, putative, Mutator sub-class, expressed
E-MEXP-1766	E-MEXP-1766-turquoise	LOC_Os01g64262	hydrolase, alpha/beta fold family, putative, expressed
E-MEXP-1766	E-MEXP-1766-turquoise	LOC_Os01g64360	MYB family transcription factor, putative, expressed
E-MEXP-1766	E-MEXP-1766-turquoise	LOC_Os01g64490	protein kinase domain containing protein, expressed
E-MEXP-1766	E-MEXP-1766-turquoise	LOC_Os01g64670	soluble inorganic pyrophosphatase, putative, expressed
E-MEXP-1766	E-MEXP-1766-turquoise	LOC_Os01g64820	POLA1 - Putative DNA polymerase alpha catalytic subunit, expressed
E-MEXP-1766	E-MEXP-1766-turquoise	LOC_Os01g64900	HEAT, putative, expressed
E-MEXP-1766	E-MEXP-1766-turquoise	LOC_Os01g64960	chlorophyll A-B binding protein, putative, expressed
E-MEXP-1766	E-MEXP-1766-turquoise	LOC_Os01g65420	expressed protein
E-MEXP-1766	E-MEXP-1766-turquoise	LOC_Os01g65440	universal stress protein domain containing protein, putative, expressed
E-MEXP-1766	E-MEXP-1766-turquoise	LOC_Os01g65550	RNA recognition motif containing protein, putative, expressed
E-MEXP-1766	E-MEXP-1766-turquoise	LOC_Os01g65630	expressed protein
E-MEXP-1766	E-MEXP-1766-turquoise	LOC_Os01g65680	4,5-DOPA dioxygenase extradiol, putative, expressed
E-MEXP-1766	E-MEXP-1766-turquoise	LOC_Os01g65690	4,5-DOPA dioxygenase extradiol, putative, expressed
E-MEXP-1766	E-MEXP-1766-turquoise	LOC_Os01g65790	pectinesterase, putative, expressed
E-MEXP-1766	E-MEXP-1766-turquoise	LOC_Os01g65830	acyl-desaturase, chloroplast precursor, putative, expressed
E-MEXP-1766	E-MEXP-1766-turquoise	LOC_Os01g65920	F-box/LRR-repeat protein 2, putative, expressed
E-MEXP-1766	E-MEXP-1766-turquoise	LOC_Os01g66110	methyltransferase, putative, expressed
E-MEXP-1766	E-MEXP-1766-turquoise	LOC_Os01g66330	ATP-dependent Clp protease ATP-binding subunit clpX, putative, expressed
E-MEXP-1766	E-MEXP-1766-turquoise	LOC_Os01g66590	DUF260 domain containing protein, putative, expressed
E-MEXP-1766	E-MEXP-1766-turquoise	LOC_Os01g66600	rhodanese-like, putative, expressed
E-MEXP-1766	E-MEXP-1766-turquoise	LOC_Os01g66700	beta-hexosaminidase precursor, putative, expressed
E-MEXP-1766	E-MEXP-1766-turquoise	LOC_Os01g66860	serine/threonine protein kinase, putative, expressed
E-MEXP-1766	E-MEXP-1766-turquoise	LOC_Os01g66890	BTBZ1 - Bric-a-Brac, Tramtrack, and Broad Complex BTB domain with TAZ zinc finger and Calmodulin-binding domains, expressed
E-MEXP-1766	E-MEXP-1766-turquoise	LOC_Os01g66970	zinc finger, C3HC4 type domain containing protein, expressed
E-MEXP-1766	E-MEXP-1766-turquoise	LOC_Os01g67010	expressed protein
E-MEXP-1766	E-MEXP-1766-turquoise	LOC_Os01g67030	auxin-responsive protein, putative, expressed
E-MEXP-1766	E-MEXP-1766-turquoise	LOC_Os01g67100	expressed protein
E-MEXP-1766	E-MEXP-1766-turquoise	LOC_Os01g67110	expressed protein
E-MEXP-1766	E-MEXP-1766-turquoise	LOC_Os01g67190	ribonuclease T2 family domain containing protein, expressed
E-MEXP-1766	E-MEXP-1766-turquoise	LOC_Os01g67300	expressed protein
E-MEXP-1766	E-MEXP-1766-turquoise	LOC_Os01g67390	POEI32 - Pollen Ole e I allergen and extensin family protein precursor, expressed
E-MEXP-1766	E-MEXP-1766-turquoise	LOC_Os01g67480	helix-loop-helix DNA-binding domain containing protein, expressed
E-MEXP-1766	E-MEXP-1766-turquoise	LOC_Os01g67740	chromosome segregation protein, putative, expressed
E-MEXP-1766	E-MEXP-1766-turquoise	LOC_Os01g67870	expressed protein
E-MEXP-1766	E-MEXP-1766-turquoise	LOC_Os01g67910	hypothetical protein
E-MEXP-1766	E-MEXP-1766-turquoise	LOC_Os01g68020	BTBZ2 - Bric-a-Brac, Tramtrack, and Broad Complex BTB domain with TAZ zinc finger and Calmodulin-binding domains, expressed
E-MEXP-1766	E-MEXP-1766-turquoise	LOC_Os01g68050	transmembrane amino acid transporter protein, putative, expressed
E-MEXP-1766	E-MEXP-1766-turquoise	LOC_Os01g68140	expressed protein
E-MEXP-1766	E-MEXP-1766-turquoise	LOC_Os01g68450	expressed protein
E-MEXP-1766	E-MEXP-1766-turquoise	LOC_Os01g68570	expressed protein
E-MEXP-1766	E-MEXP-1766-turquoise	LOC_Os01g68580	LTPL38 - Protease inhibitor/seed storage/LTP family protein precursor, expressed
E-MEXP-1766	E-MEXP-1766-turquoise	LOC_Os01g68589	LTPL39 - Protease inhibitor/seed storage/LTP family protein precursor, expressed
E-MEXP-1766	E-MEXP-1766-turquoise	LOC_Os01g68700	BHLH transcription factor, putative, expressed
E-MEXP-1766	E-MEXP-1766-turquoise	LOC_Os01g68710	peptidyl-prolyl cis-trans isomerase, FKBP-type, putative, expressed
E-MEXP-1766	E-MEXP-1766-turquoise	LOC_Os01g68830	expressed protein
E-MEXP-1766	E-MEXP-1766-turquoise	LOC_Os01g68960	conserved hypothetical protein
E-MEXP-1766	E-MEXP-1766-turquoise	LOC_Os01g69030	sucrose-phosphate synthase, putative, expressed
E-MEXP-1766	E-MEXP-1766-turquoise	LOC_Os01g69080	acyl-desaturase, chloroplast precursor, putative, expressed
E-MEXP-1766	E-MEXP-1766-turquoise	LOC_Os01g69120	uncharacterized RNA methyltransferase pc1998, putative, expressed
E-MEXP-1766	E-MEXP-1766-turquoise	LOC_Os01g69290	antifreeze glycoprotein, putative, expressed
E-MEXP-1766	E-MEXP-1766-turquoise	LOC_Os01g70100	zinc finger DHHC domain-containing protein, putative, expressed
E-MEXP-1766	E-MEXP-1766-turquoise	LOC_Os01g70200	exostosin family domain containing protein, expressed
E-MEXP-1766	E-MEXP-1766-turquoise	LOC_Os01g70210	CRAL/TRIO domain containing protein, expressed
E-MEXP-1766	E-MEXP-1766-turquoise	LOC_Os01g70220	histone-lysine N-methyltransferase, putative, expressed
E-MEXP-1766	E-MEXP-1766-turquoise	LOC_Os01g70240	expressed protein
E-MEXP-1766	E-MEXP-1766-turquoise	LOC_Os01g70370	serine palmitoyltransferase 2, putative, expressed
E-MEXP-1766	E-MEXP-1766-turquoise	LOC_Os01g70390	expressed protein
E-MEXP-1766	E-MEXP-1766-turquoise	LOC_Os01g70410	protein kinase, putative, expressed
E-MEXP-1766	E-MEXP-1766-turquoise	LOC_Os01g70490	potassium transporter, putative, expressed
E-MEXP-1766	E-MEXP-1766-turquoise	LOC_Os01g70550	heparan-alpha-glucosaminide N-acetyltransferase, putative, expressed
E-MEXP-1766	E-MEXP-1766-turquoise	LOC_Os01g70560	expressed protein
E-MEXP-1766	E-MEXP-1766-turquoise	LOC_Os01g70770	glutathione S-transferase, putative, expressed
E-MEXP-1766	E-MEXP-1766-turquoise	LOC_Os01g70850	esterase, putative, expressed
E-MEXP-1766	E-MEXP-1766-turquoise	LOC_Os01g70860	esterase, putative, expressed
E-MEXP-1766	E-MEXP-1766-turquoise	LOC_Os01g70940	potassium transporter, putative, expressed
E-MEXP-1766	E-MEXP-1766-turquoise	LOC_Os01g70950	spermatogenesis-associated protein 20 precursor, putative, expressed
E-MEXP-1766	E-MEXP-1766-turquoise	LOC_Os01g70970	protein kinase, putative, expressed
E-MEXP-1766	E-MEXP-1766-turquoise	LOC_Os01g71060	xylanase inhibitor, putative, expressed
E-MEXP-1766	E-MEXP-1766-turquoise	LOC_Os01g71070	xylanase inhibitor, putative, expressed
E-MEXP-1766	E-MEXP-1766-turquoise	LOC_Os01g71080	xylanase inhibitor, putative, expressed
E-MEXP-1766	E-MEXP-1766-turquoise	LOC_Os01g71090	xylanase inhibitor, putative, expressed
E-MEXP-1766	E-MEXP-1766-turquoise	LOC_Os01g71094	basic 7S globulin 2 precursor, putative, expressed
E-MEXP-1766	E-MEXP-1766-turquoise	LOC_Os01g71130	xylanase inhibitor 725OS, putative, expressed
E-MEXP-1766	E-MEXP-1766-turquoise	LOC_Os01g71170	classical arabinogalactan protein 26 precursor, putative, expressed
E-MEXP-1766	E-MEXP-1766-turquoise	LOC_Os01g71190	photosystem II reaction center PSB28 protein, chloroplast precursor, putative, expressed
E-MEXP-1766	E-MEXP-1766-turquoise	LOC_Os01g71200	RNA recognition motif containing protein, putative, expressed
E-MEXP-1766	E-MEXP-1766-turquoise	LOC_Os01g71210	expressed protein
E-MEXP-1766	E-MEXP-1766-turquoise	LOC_Os01g71280	glycerol-3-phosphate dehydrogenase, putative, expressed
E-MEXP-1766	E-MEXP-1766-turquoise	LOC_Os01g71624	expressed protein
E-MEXP-1766	E-MEXP-1766-turquoise	LOC_Os01g71780	WD domain, G-beta repeat domain containing protein, expressed
E-MEXP-1766	E-MEXP-1766-turquoise	LOC_Os01g71790	NAM, putative, expressed
E-MEXP-1766	E-MEXP-1766-turquoise	LOC_Os01g71810	glycosyl hydrolases family 17, putative, expressed
E-MEXP-1766	E-MEXP-1766-turquoise	LOC_Os01g71820	glycosyl hydrolases family 17, putative, expressed
E-MEXP-1766	E-MEXP-1766-turquoise	LOC_Os01g72020	BTBA3 - Bric-a-Brac,Tramtrack, Broad Complex BTB domain with Ankyrin repeat region, expressed
E-MEXP-1766	E-MEXP-1766-turquoise	LOC_Os01g72210	early-responsive to dehydration protein-related, putative, expressed
E-MEXP-1766	E-MEXP-1766-turquoise	LOC_Os01g72230	stromal membrane-associated protein, putative, expressed
E-MEXP-1766	E-MEXP-1766-turquoise	LOC_Os01g72330	OsRR4 type-A response regulator, expressed
E-MEXP-1766	E-MEXP-1766-turquoise	LOC_Os01g72340	beta-galactosidase, putative, expressed
E-MEXP-1766	E-MEXP-1766-turquoise	LOC_Os01g72430	NADPH quinone oxidoreductase, putative, expressed
E-MEXP-1766	E-MEXP-1766-turquoise	LOC_Os01g72460	NADPH quinone oxidoreductase, putative, expressed
E-MEXP-1766	E-MEXP-1766-turquoise	LOC_Os01g72470	expressed protein
E-MEXP-1766	E-MEXP-1766-turquoise	LOC_Os01g72700	expressed protein
E-MEXP-1766	E-MEXP-1766-turquoise	LOC_Os01g72740	cytochrome P450, putative, expressed
E-MEXP-1766	E-MEXP-1766-turquoise	LOC_Os01g72810	secreted glycoprotein, putative, expressed
E-MEXP-1766	E-MEXP-1766-turquoise	LOC_Os01g72834	RNA recognition motif containing protein, putative, expressed
E-MEXP-1766	E-MEXP-1766-turquoise	LOC_Os01g73720	RCLEA4 - Root cap and Late embryogenesis related family protein precursor, expressed
E-MEXP-1766	E-MEXP-1766-turquoise	LOC_Os01g73840	expressed protein
E-MEXP-1766	E-MEXP-1766-turquoise	LOC_Os01g73940	expressed protein
E-MEXP-1766	E-MEXP-1766-turquoise	LOC_Os01g73960	drought induced 19 protein, putative, expressed
E-MEXP-1766	E-MEXP-1766-turquoise	LOC_Os01g73980	xylem cysteine proteinase 2 precursor, putative, expressed
E-MEXP-1766	E-MEXP-1766-turquoise	LOC_Os01g74110	metal cation transporter, putative, expressed
E-MEXP-1766	E-MEXP-1766-turquoise	LOC_Os01g74146	WD repeat-containing protein, putative, expressed
E-MEXP-1766	E-MEXP-1766-turquoise	LOC_Os01g74200	protein kinase domain containing protein, expressed
E-MEXP-1766	E-MEXP-1766-turquoise	LOC_Os01g74330	pectinacetylesterase domain containing protein, expressed
E-MEXP-1766	E-MEXP-1766-turquoise	LOC_Os01g74340	RNA recognition motif containing protein, putative, expressed
E-MEXP-1766	E-MEXP-1766-turquoise	LOC_Os01g74510	KIP1, putative, expressed
E-MEXP-1766	E-MEXP-1766-turquoise	LOC_Os02g01120	hypothetical protein
E-MEXP-1766	E-MEXP-1766-turquoise	LOC_Os02g01140	GDSL-like lipase/acylhydrolase, putative, expressed
E-MEXP-1766	E-MEXP-1766-turquoise	LOC_Os02g01510	lactate/malate dehydrogenase, putative, expressed
E-MEXP-1766	E-MEXP-1766-turquoise	LOC_Os02g01590	glycosyl hydrolases, putative, expressed
E-MEXP-1766	E-MEXP-1766-turquoise	LOC_Os02g01750	conserved hypothetical protein
E-MEXP-1766	E-MEXP-1766-turquoise	LOC_Os02g02320	OsSCP6 - Putative Serine Carboxypeptidase homologue, expressed
E-MEXP-1766	E-MEXP-1766-turquoise	LOC_Os02g02524	canopy homolog 2 precursor, putative, expressed
E-MEXP-1766	E-MEXP-1766-turquoise	LOC_Os02g02750	CDP-alcohol phosphatidyltransferase, putative, expressed
E-MEXP-1766	E-MEXP-1766-turquoise	LOC_Os02g03020	EF hand family protein, putative, expressed
E-MEXP-1766	E-MEXP-1766-turquoise	LOC_Os02g03030	ATXR, putative
E-MEXP-1766	E-MEXP-1766-turquoise	LOC_Os02g03060	cyclin-dependent kinase A-2, putative, expressed
E-MEXP-1766	E-MEXP-1766-turquoise	LOC_Os02g03120	endoglucanase, putative, expressed
E-MEXP-1766	E-MEXP-1766-turquoise	LOC_Os02g03200	FAD-binding and arabino-lactone oxidase domains containing protein, putative, expressed
E-MEXP-1766	E-MEXP-1766-turquoise	LOC_Os02g03580	transcription factor, putative, expressed
E-MEXP-1766	E-MEXP-1766-turquoise	LOC_Os02g03790	expressed protein
E-MEXP-1766	E-MEXP-1766-turquoise	LOC_Os02g03840	expressed protein
E-MEXP-1766	E-MEXP-1766-turquoise	LOC_Os02g03870	periplasmic beta-glucosidase precursor, putative, expressed
E-MEXP-1766	E-MEXP-1766-turquoise	LOC_Os02g03900	metal transporter Nramp6, putative, expressed
E-MEXP-1766	E-MEXP-1766-turquoise	LOC_Os02g03940	expressed protein
E-MEXP-1766	E-MEXP-1766-turquoise	LOC_Os02g03960	CPuORF1 - conserved peptide uORF-containing transcript, expressed
E-MEXP-1766	E-MEXP-1766-turquoise	LOC_Os02g04160	transcription elongation factor 1, putative, expressed
E-MEXP-1766	E-MEXP-1766-turquoise	LOC_Os02g04170	L-aspartate oxidase 1, putative, expressed
E-MEXP-1766	E-MEXP-1766-turquoise	LOC_Os02g04230	CGMC_MAPKCMGC_2.7 - CGMC includes CDA, MAPK, GSK3, and CLKC kinases, expressed
E-MEXP-1766	E-MEXP-1766-turquoise	LOC_Os02g04700	tRNA synthetases class II domain containing protein, expressed
E-MEXP-1766	E-MEXP-1766-turquoise	LOC_Os02g04780	expressed protein
E-MEXP-1766	E-MEXP-1766-turquoise	LOC_Os02g04810	auxin response factor 5, putative, expressed
E-MEXP-1766	E-MEXP-1766-turquoise	LOC_Os02g05060	OsSAUR5 - Auxin-responsive SAUR gene family member
E-MEXP-1766	E-MEXP-1766-turquoise	LOC_Os02g05470	CCT motif family protein, expressed
E-MEXP-1766	E-MEXP-1766-turquoise	LOC_Os02g05620	ATEXO70G1, putative, expressed
E-MEXP-1766	E-MEXP-1766-turquoise	LOC_Os02g05680	apoptosis-inducing factor 2, putative, expressed
E-MEXP-1766	E-MEXP-1766-turquoise	LOC_Os02g05840	VIL2 protein, putative, expressed
E-MEXP-1766	E-MEXP-1766-turquoise	LOC_Os02g06290	rhodanese-like domain containing protein, putative, expressed
E-MEXP-1766	E-MEXP-1766-turquoise	LOC_Os02g06340	EH domain-containing protein 1, putative, expressed
E-MEXP-1766	E-MEXP-1766-turquoise	LOC_Os02g06400	growth regulator related protein, putative, expressed
E-MEXP-1766	E-MEXP-1766-turquoise	LOC_Os02g06410	CBS domain containing membrane protein, putative, expressed
E-MEXP-1766	E-MEXP-1766-turquoise	LOC_Os02g07044	rhodanese-like domain containing protein, putative, expressed
E-MEXP-1766	E-MEXP-1766-turquoise	LOC_Os02g07060	tubulin/FtsZ domain containing protein, putative, expressed
E-MEXP-1766	E-MEXP-1766-turquoise	LOC_Os02g07180	expressed protein
E-MEXP-1766	E-MEXP-1766-turquoise	LOC_Os02g07190	expressed protein
E-MEXP-1766	E-MEXP-1766-turquoise	LOC_Os02g07730	haloacid dehalogenase-like hydrolase domain-containing protein 3, putative, expressed
E-MEXP-1766	E-MEXP-1766-turquoise	LOC_Os02g07840	bZIP transcription factor domain containing protein, expressed
E-MEXP-1766	E-MEXP-1766-turquoise	LOC_Os02g07870	ATP synthase, putative, expressed
E-MEXP-1766	E-MEXP-1766-turquoise	LOC_Os02g08100	AMP-binding domain containing protein, expressed
E-MEXP-1766	E-MEXP-1766-turquoise	LOC_Os02g08190	CYPRO4, putative, expressed
E-MEXP-1766	E-MEXP-1766-turquoise	LOC_Os02g08310	tubby, putative, expressed
E-MEXP-1766	E-MEXP-1766-turquoise	LOC_Os02g08410	chorismate mutase, chloroplast precursor, putative, expressed
E-MEXP-1766	E-MEXP-1766-turquoise	LOC_Os02g09200	cytochrome P450 71D10, putative, expressed
E-MEXP-1766	E-MEXP-1766-turquoise	LOC_Os02g09220	cytochrome P450, putative, expressed
E-MEXP-1766	E-MEXP-1766-turquoise	LOC_Os02g09240	cytochrome P450 71D8, putative, expressed
E-MEXP-1766	E-MEXP-1766-turquoise	LOC_Os02g09250	cytochrome P450 71D10, putative, expressed
E-MEXP-1766	E-MEXP-1766-turquoise	LOC_Os02g09359	BRASSINOSTEROID INSENSITIVE 1-associated receptor kinase 1 precursor, putative, expressed
E-MEXP-1766	E-MEXP-1766-turquoise	LOC_Os02g09490	dehydrogenase, putative, expressed
E-MEXP-1766	E-MEXP-1766-turquoise	LOC_Os02g09620	GDSL-like lipase/acylhydrolase, putative, expressed
E-MEXP-1766	E-MEXP-1766-turquoise	LOC_Os02g09630	GA20292-PA, putative, expressed
E-MEXP-1766	E-MEXP-1766-turquoise	LOC_Os02g09740	STRUBBELIG-RECEPTOR FAMILY 7 precursor, putative, expressed
E-MEXP-1766	E-MEXP-1766-turquoise	LOC_Os02g09930	CSLA1 - cellulose synthase-like family A; mannan synthase, expressed
E-MEXP-1766	E-MEXP-1766-turquoise	LOC_Os02g09940	peroxiredoxin, putative, expressed
E-MEXP-1766	E-MEXP-1766-turquoise	LOC_Os02g10020	Mad3/BUB1 homology region 1 domain containing protein, expressed
E-MEXP-1766	E-MEXP-1766-turquoise	LOC_Os02g10030	hypothetical protein
E-MEXP-1766	E-MEXP-1766-turquoise	LOC_Os02g10190	DUF1680 domain containing protein, putative, expressed
E-MEXP-1766	E-MEXP-1766-turquoise	LOC_Os02g10480	stromal membrane-associated protein, putative, expressed
E-MEXP-1766	E-MEXP-1766-turquoise	LOC_Os02g10490	expressed protein
E-MEXP-1766	E-MEXP-1766-turquoise	LOC_Os02g10500	expressed protein
E-MEXP-1766	E-MEXP-1766-turquoise	LOC_Os02g10520	OsSub12 - Putative Subtilisin homologue, expressed
E-MEXP-1766	E-MEXP-1766-turquoise	LOC_Os02g11640	UDP-glucoronosyl and UDP-glucosyl transferase, putative, expressed
E-MEXP-1766	E-MEXP-1766-turquoise	LOC_Os02g11760	pleiotropic drug resistance protein, putative, expressed
E-MEXP-1766	E-MEXP-1766-turquoise	LOC_Os02g11900	hypothetical protein
E-MEXP-1766	E-MEXP-1766-turquoise	LOC_Os02g12480	expressed protein
E-MEXP-1766	E-MEXP-1766-turquoise	LOC_Os02g12690	cytochrome P450, putative, expressed
E-MEXP-1766	E-MEXP-1766-turquoise	LOC_Os02g12730	beta-galactosidase precursor, putative, expressed
E-MEXP-1766	E-MEXP-1766-turquoise	LOC_Os02g12870	expressed protein
E-MEXP-1766	E-MEXP-1766-turquoise	LOC_Os02g12900	cysteine synthase, putative, expressed
E-MEXP-1766	E-MEXP-1766-turquoise	LOC_Os02g13100	protein phosphatase 2C, putative, expressed
E-MEXP-1766	E-MEXP-1766-turquoise	LOC_Os02g13310	homeobox domain containing protein, expressed
E-MEXP-1766	E-MEXP-1766-turquoise	LOC_Os02g13370	expressed protein
E-MEXP-1766	E-MEXP-1766-turquoise	LOC_Os02g13510	receptor-like protein kinase 5 precursor, putative, expressed
E-MEXP-1766	E-MEXP-1766-turquoise	LOC_Os02g13520	OsIAA7 - Auxin-responsive Aux/IAA gene family member, expressed
E-MEXP-1766	E-MEXP-1766-turquoise	LOC_Os02g13600	expressed protein
E-MEXP-1766	E-MEXP-1766-turquoise	LOC_Os02g13650	expressed protein
E-MEXP-1766	E-MEXP-1766-turquoise	LOC_Os02g13660	meiosis 5, putative, expressed
E-MEXP-1766	E-MEXP-1766-turquoise	LOC_Os02g13710	ethylene-responsive transcription factor TINY, putative, expressed
E-MEXP-1766	E-MEXP-1766-turquoise	LOC_Os02g13740	hypothetical protein
E-MEXP-1766	E-MEXP-1766-turquoise	LOC_Os02g13800	HSF-type DNA-binding domain containing protein, expressed
E-MEXP-1766	E-MEXP-1766-turquoise	LOC_Os02g13870	aquaporin protein, putative, expressed
E-MEXP-1766	E-MEXP-1766-turquoise	LOC_Os02g14170	peroxidase precursor, putative, expressed
E-MEXP-1766	E-MEXP-1766-turquoise	LOC_Os02g14190	spermidine synthase, putative, expressed
E-MEXP-1766	E-MEXP-1766-turquoise	LOC_Os02g14430	peroxidase precursor, putative, expressed
E-MEXP-1766	E-MEXP-1766-turquoise	LOC_Os02g14480	receptor-like kinase, putative, expressed
E-MEXP-1766	E-MEXP-1766-turquoise	LOC_Os02g14900	1,3-beta-glucan synthase component domain containing protein, expressed
E-MEXP-1766	E-MEXP-1766-turquoise	LOC_Os02g14910	bZIP transcription factor family protein, putative, expressed
E-MEXP-1766	E-MEXP-1766-turquoise	LOC_Os02g15030	hypothetical protein
E-MEXP-1766	E-MEXP-1766-turquoise	LOC_Os02g15250	late embryogenesis abundant domain-containing protein, putative, expressed
E-MEXP-1766	E-MEXP-1766-turquoise	LOC_Os02g15290	VQ domain containing protein, putative, expressed
E-MEXP-1766	E-MEXP-1766-turquoise	LOC_Os02g15340	no apical meristem protein, putative, expressed
E-MEXP-1766	E-MEXP-1766-turquoise	LOC_Os02g15540	expressed protein
E-MEXP-1766	E-MEXP-1766-turquoise	LOC_Os02g15640	CAPIP1, putative, expressed
E-MEXP-1766	E-MEXP-1766-turquoise	LOC_Os02g15690	polygalacturonase, putative, expressed
E-MEXP-1766	E-MEXP-1766-turquoise	LOC_Os02g15700	expressed protein
E-MEXP-1766	E-MEXP-1766-turquoise	LOC_Os02g15810	HMG1/2, putative, expressed
E-MEXP-1766	E-MEXP-1766-turquoise	LOC_Os02g15820	extra-large G-protein-related, putative, expressed
E-MEXP-1766	E-MEXP-1766-turquoise	LOC_Os02g15930	expressed protein
E-MEXP-1766	E-MEXP-1766-turquoise	LOC_Os02g17534	xyloglucan fucosyltransferase, putative, expressed
E-MEXP-1766	E-MEXP-1766-turquoise	LOC_Os02g17780	ent-kaurene synthase, chloroplast precursor, putative, expressed
E-MEXP-1766	E-MEXP-1766-turquoise	LOC_Os02g17940	leucoanthocyanidin dioxygenase, putative, expressed
E-MEXP-1766	E-MEXP-1766-turquoise	LOC_Os02g18410	salt stress root protein RS1, putative, expressed
E-MEXP-1766	E-MEXP-1766-turquoise	LOC_Os02g18450	GTP-binding protein typA/bipA, putative, expressed
E-MEXP-1766	E-MEXP-1766-turquoise	LOC_Os02g18650	pectinesterase, putative, expressed
E-MEXP-1766	E-MEXP-1766-turquoise	LOC_Os02g19629	expressed protein
E-MEXP-1766	E-MEXP-1766-turquoise	LOC_Os02g19924	aminotransferase, classes I and II, domain containing protein, expressed
E-MEXP-1766	E-MEXP-1766-turquoise	LOC_Os02g20200	retrotransposon protein, putative, unclassified, expressed
E-MEXP-1766	E-MEXP-1766-turquoise	LOC_Os02g20360	tyrosine aminotransferase, putative, expressed
E-MEXP-1766	E-MEXP-1766-turquoise	LOC_Os02g20850	ras-related protein, putative, expressed
E-MEXP-1766	E-MEXP-1766-turquoise	LOC_Os02g20970	C2 domain containing protein, putative, expressed
E-MEXP-1766	E-MEXP-1766-turquoise	LOC_Os02g21260	OsFBL8 - F-box domain and LRR containing protein, expressed
E-MEXP-1766	E-MEXP-1766-turquoise	LOC_Os02g21640	expressed protein
E-MEXP-1766	E-MEXP-1766-turquoise	LOC_Os02g22130	expressed protein
E-MEXP-1766	E-MEXP-1766-turquoise	LOC_Os02g22160	DNA binding protein, putative, expressed
E-MEXP-1766	E-MEXP-1766-turquoise	LOC_Os02g22260	fruit protein PKIWI502, putative, expressed
E-MEXP-1766	E-MEXP-1766-turquoise	LOC_Os02g22680	integral membrane protein DUF6 containing protein, expressed
E-MEXP-1766	E-MEXP-1766-turquoise	LOC_Os02g24210	expressed protein
E-MEXP-1766	E-MEXP-1766-turquoise	LOC_Os02g25060	NTMC2Type1.2 protein, putative, expressed
E-MEXP-1766	E-MEXP-1766-turquoise	LOC_Os02g25230	expressed protein
E-MEXP-1766	E-MEXP-1766-turquoise	LOC_Os02g26210	flowering promoting factor-like 1, putative, expressed
E-MEXP-1766	E-MEXP-1766-turquoise	LOC_Os02g26470	expressed protein
E-MEXP-1766	E-MEXP-1766-turquoise	LOC_Os02g26720	Inositol 1, 3, 4-trisphosphate 5/6-kinase, putative, expressed
E-MEXP-1766	E-MEXP-1766-turquoise	LOC_Os02g27070	PPR repeat domain containing protein, putative, expressed
E-MEXP-1766	E-MEXP-1766-turquoise	LOC_Os02g27690	Leucine Rich Repeat family protein
E-MEXP-1766	E-MEXP-1766-turquoise	LOC_Os02g28340	transferase family protein, putative, expressed
E-MEXP-1766	E-MEXP-1766-turquoise	LOC_Os02g28900	cytokinin-O-glucosyltransferase 2, putative, expressed
E-MEXP-1766	E-MEXP-1766-turquoise	LOC_Os02g30280	conserved hypothetical protein
E-MEXP-1766	E-MEXP-1766-turquoise	LOC_Os02g30380	expressed protein
E-MEXP-1766	E-MEXP-1766-turquoise	LOC_Os02g30610	expressed protein
E-MEXP-1766	E-MEXP-1766-turquoise	LOC_Os02g30780	LGC1, putative, expressed
E-MEXP-1766	E-MEXP-1766-turquoise	LOC_Os02g30800	POLE1 - Putative DNA polymerase epsilon catalytic subunit, expressed
E-MEXP-1766	E-MEXP-1766-turquoise	LOC_Os02g30910	nodulin MtN3 family protein, putative, expressed
E-MEXP-1766	E-MEXP-1766-turquoise	LOC_Os02g31840	expressed protein
E-MEXP-1766	E-MEXP-1766-turquoise	LOC_Os02g31874	DUF803 domain containing, putative, expressed
E-MEXP-1766	E-MEXP-1766-turquoise	LOC_Os02g32450	expressed protein
E-MEXP-1766	E-MEXP-1766-turquoise	LOC_Os02g32504	heparan-alpha-glucosaminide N-acetyltransferase, putative, expressed
E-MEXP-1766	E-MEXP-1766-turquoise	LOC_Os02g32590	HSF-type DNA-binding domain containing protein, expressed
E-MEXP-1766	E-MEXP-1766-turquoise	LOC_Os02g32650	expressed protein
E-MEXP-1766	E-MEXP-1766-turquoise	LOC_Os02g32690	pleiotropic drug resistance protein 15, putative, expressed
E-MEXP-1766	E-MEXP-1766-turquoise	LOC_Os02g32760	60S acidic ribosomal protein, putative, expressed
E-MEXP-1766	E-MEXP-1766-turquoise	LOC_Os02g32814	heavy metal-associated domain containing protein, expressed
E-MEXP-1766	E-MEXP-1766-turquoise	LOC_Os02g32860	poly synthetase 3, putative, expressed
E-MEXP-1766	E-MEXP-1766-turquoise	LOC_Os02g32980	Cupin domain containing protein, expressed
E-MEXP-1766	E-MEXP-1766-turquoise	LOC_Os02g33110	glycosyl hydrolases, putative, expressed
E-MEXP-1766	E-MEXP-1766-turquoise	LOC_Os02g33380	pectinesterase inhibitor domain containing protein, putative, expressed
E-MEXP-1766	E-MEXP-1766-turquoise	LOC_Os02g33550	harpin-induced protein 1 domain containing protein, expressed
E-MEXP-1766	E-MEXP-1766-turquoise	LOC_Os02g33670	expressed protein
E-MEXP-1766	E-MEXP-1766-turquoise	LOC_Os02g33820	abscisic stress-ripening, putative, expressed
E-MEXP-1766	E-MEXP-1766-turquoise	LOC_Os02g34430	serine/threonine-protein kinase, putative, expressed
E-MEXP-1766	E-MEXP-1766-turquoise	LOC_Os02g34580	ammonium transporter protein, putative, expressed
E-MEXP-1766	E-MEXP-1766-turquoise	LOC_Os02g34860	Regulator of chromosome condensation domain containing protein, expressed
E-MEXP-1766	E-MEXP-1766-turquoise	LOC_Os02g34940	OsPDIL1-3 protein disulfide isomerase PDIL1-3, expressed
E-MEXP-1766	E-MEXP-1766-turquoise	LOC_Os02g34990	ACT domain containing protein, putative, expressed
E-MEXP-1766	E-MEXP-1766-turquoise	LOC_Os02g35000	chaperone protein dnaJ 10, putative, expressed
E-MEXP-1766	E-MEXP-1766-turquoise	LOC_Os02g35180	OsRR2 type-A response regulator, expressed
E-MEXP-1766	E-MEXP-1766-turquoise	LOC_Os02g35190	chloride channel protein, putative, expressed
E-MEXP-1766	E-MEXP-1766-turquoise	LOC_Os02g35200	VP15, putative, expressed
E-MEXP-1766	E-MEXP-1766-turquoise	LOC_Os02g35230	expressed protein
E-MEXP-1766	E-MEXP-1766-turquoise	LOC_Os02g35500	NAD binding domain of 6-phosphogluconate dehydrogenase containing protein, expressed
E-MEXP-1766	E-MEXP-1766-turquoise	LOC_Os02g35900	thioredoxin, putative, expressed
E-MEXP-1766	E-MEXP-1766-turquoise	LOC_Os02g36070	cytochrome P450, putative, expressed
E-MEXP-1766	E-MEXP-1766-turquoise	LOC_Os02g36110	cytochrome P450, putative, expressed
E-MEXP-1766	E-MEXP-1766-turquoise	LOC_Os02g36140	terpene synthase, putative, expressed
E-MEXP-1766	E-MEXP-1766-turquoise	LOC_Os02g36190	cytochrome P450, putative, expressed
E-MEXP-1766	E-MEXP-1766-turquoise	LOC_Os02g36210	ent-kaurene synthase, chloroplast precursor, putative, expressed
E-MEXP-1766	E-MEXP-1766-turquoise	LOC_Os02g36300	zinc finger, C3HC4 type domain containing protein, expressed
E-MEXP-1766	E-MEXP-1766-turquoise	LOC_Os02g36414	transporter family protein, putative, expressed
E-MEXP-1766	E-MEXP-1766-turquoise	LOC_Os02g36440	transporter family protein, putative, expressed
E-MEXP-1766	E-MEXP-1766-turquoise	LOC_Os02g36500	expressed protein
E-MEXP-1766	E-MEXP-1766-turquoise	LOC_Os02g36590	CPuORF19 - conserved peptide uORF-containing transcript, expressed
E-MEXP-1766	E-MEXP-1766-turquoise	LOC_Os02g36974	14-3-3 protein, putative, expressed
E-MEXP-1766	E-MEXP-1766-turquoise	LOC_Os02g37060	photosystem II 5 kDa protein, chloroplast precursor, putative, expressed
E-MEXP-1766	E-MEXP-1766-turquoise	LOC_Os02g37160	heavy metal transport/detoxification protein, putative, expressed
E-MEXP-1766	E-MEXP-1766-turquoise	LOC_Os02g37190	expressed protein
E-MEXP-1766	E-MEXP-1766-turquoise	LOC_Os02g37309	expressed protein
E-MEXP-1766	E-MEXP-1766-turquoise	LOC_Os02g37480	glycine-rich cell wall structural protein precursor, putative, expressed
E-MEXP-1766	E-MEXP-1766-turquoise	LOC_Os02g37590	glycerophosphoryl diester phosphodiesterase family protein, putative, expressed
E-MEXP-1766	E-MEXP-1766-turquoise	LOC_Os02g37830	protein kinase domain containing protein, expressed
E-MEXP-1766	E-MEXP-1766-turquoise	LOC_Os02g38120	BTBN3 - Bric-a-Brac, Tramtrack, Broad Complex BTB domain with non-phototropic hypocotyl 3 NPH3 domain, expressed
E-MEXP-1766	E-MEXP-1766-turquoise	LOC_Os02g38290	cytochrome P450, putative, expressed
E-MEXP-1766	E-MEXP-1766-turquoise	LOC_Os02g38410	ubiquitin family protein, putative, expressed
E-MEXP-1766	E-MEXP-1766-turquoise	LOC_Os02g39140	helix-loop-helix DNA-binding domain containing protein, expressed
E-MEXP-1766	E-MEXP-1766-turquoise	LOC_Os02g39330	CHIT1 - Chitinase family protein precursor, expressed
E-MEXP-1766	E-MEXP-1766-turquoise	LOC_Os02g39360	B-box zinc finger family protein, putative, expressed
E-MEXP-1766	E-MEXP-1766-turquoise	LOC_Os02g39490	carbonyl reductase 3, putative, expressed
E-MEXP-1766	E-MEXP-1766-turquoise	LOC_Os02g39560	non-receptor tyrosine kinase spore lysis A, putative, expressed
E-MEXP-1766	E-MEXP-1766-turquoise	LOC_Os02g39620	ATOZI1, putative, expressed
E-MEXP-1766	E-MEXP-1766-turquoise	LOC_Os02g39850	transferase family protein, putative, expressed
E-MEXP-1766	E-MEXP-1766-turquoise	LOC_Os02g39930	OsTIL-1 Temperature-induced lipocalin-1, expressed
E-MEXP-1766	E-MEXP-1766-turquoise	LOC_Os02g40010	phosphoribosyl transferase, putative, expressed
E-MEXP-1766	E-MEXP-1766-turquoise	LOC_Os02g40440	GDSL-like lipase/acylhydrolase, putative, expressed
E-MEXP-1766	E-MEXP-1766-turquoise	LOC_Os02g40500	OsGrx_C2.1 - glutaredoxin subgroup I, expressed
E-MEXP-1766	E-MEXP-1766-turquoise	LOC_Os02g40784	WAX2, putative, expressed
E-MEXP-1766	E-MEXP-1766-turquoise	LOC_Os02g40800	expressed protein
E-MEXP-1766	E-MEXP-1766-turquoise	LOC_Os02g40900	RNA recognition motif containing protein, putative, expressed
E-MEXP-1766	E-MEXP-1766-turquoise	LOC_Os02g41590	kinase, pfkB family, putative, expressed
E-MEXP-1766	E-MEXP-1766-turquoise	LOC_Os02g41630	phenylalanine ammonia-lyase, putative, expressed
E-MEXP-1766	E-MEXP-1766-turquoise	LOC_Os02g41670	phenylalanine ammonia-lyase, putative, expressed
E-MEXP-1766	E-MEXP-1766-turquoise	LOC_Os02g41680	phenylalanine ammonia-lyase, putative, expressed
E-MEXP-1766	E-MEXP-1766-turquoise	LOC_Os02g41860	aquaporin protein, putative, expressed
E-MEXP-1766	E-MEXP-1766-turquoise	LOC_Os02g41904	DEF7 - Defensin and Defensin-like DEFL family
E-MEXP-1766	E-MEXP-1766-turquoise	LOC_Os02g42220	transposon protein, putative, unclassified, expressed
E-MEXP-1766	E-MEXP-1766-turquoise	LOC_Os02g42310	OsSCP8 - Putative Serine Carboxypeptidase homologue, expressed
E-MEXP-1766	E-MEXP-1766-turquoise	LOC_Os02g42380	TCP family transcription factor, putative, expressed
E-MEXP-1766	E-MEXP-1766-turquoise	LOC_Os02g42450	RIPER1 - Ripening-related family protein precursor, expressed
E-MEXP-1766	E-MEXP-1766-turquoise	LOC_Os02g42850	MYB family transcription factor, putative, expressed
E-MEXP-1766	E-MEXP-1766-turquoise	LOC_Os02g43010	vacuolar-processing enzyme precursor, putative, expressed
E-MEXP-1766	E-MEXP-1766-turquoise	LOC_Os02g43280	aldehyde dehydrogenase, putative, expressed
E-MEXP-1766	E-MEXP-1766-turquoise	LOC_Os02g43290	protein kinase domain containing protein, expressed
E-MEXP-1766	E-MEXP-1766-turquoise	LOC_Os02g43360	cytochrome b5-like Heme/Steroid binding domain containing protein, expressed
E-MEXP-1766	E-MEXP-1766-turquoise	LOC_Os02g43620	transporter, major facilitator family, putative, expressed
E-MEXP-1766	E-MEXP-1766-turquoise	LOC_Os02g43660	plastocyanin-like domain containing protein, putative, expressed
E-MEXP-1766	E-MEXP-1766-turquoise	LOC_Os02g43700	triacylglycerol lipase like protein, putative, expressed
E-MEXP-1766	E-MEXP-1766-turquoise	LOC_Os02g43810	expressed protein
E-MEXP-1766	E-MEXP-1766-turquoise	LOC_Os02g43820	AP2 domain containing protein, expressed
E-MEXP-1766	E-MEXP-1766-turquoise	LOC_Os02g44080	aquaporin protein, putative, expressed
E-MEXP-1766	E-MEXP-1766-turquoise	LOC_Os02g44108	expansin precursor, putative, expressed
E-MEXP-1766	E-MEXP-1766-turquoise	LOC_Os02g44310	LTPL112 - Protease inhibitor/seed storage/LTP family protein precursor, expressed
E-MEXP-1766	E-MEXP-1766-turquoise	LOC_Os02g44320	LTPL113 - Protease inhibitor/seed storage/LTP family protein precursor, expressed
E-MEXP-1766	E-MEXP-1766-turquoise	LOC_Os02g44360	scarecrow transcription factor family protein, putative, expressed
E-MEXP-1766	E-MEXP-1766-turquoise	LOC_Os02g44370	scarecrow, putative, expressed
E-MEXP-1766	E-MEXP-1766-turquoise	LOC_Os02g44470	actin-depolymerizing factor, putative, expressed
E-MEXP-1766	E-MEXP-1766-turquoise	LOC_Os02g44680	allantoin permease, putative, expressed
E-MEXP-1766	E-MEXP-1766-turquoise	LOC_Os02g44740	expressed protein
E-MEXP-1766	E-MEXP-1766-turquoise	LOC_Os02g44860	GDSL-like lipase/acylhydrolase, putative, expressed
E-MEXP-1766	E-MEXP-1766-turquoise	LOC_Os02g44870	dehydrin, putative, expressed
E-MEXP-1766	E-MEXP-1766-turquoise	LOC_Os02g44940	RALFL8 - Rapid ALkalinization Factor RALF family protein precursor, expressed
E-MEXP-1766	E-MEXP-1766-turquoise	LOC_Os02g44990	OsFBDUF13 - F-box and DUF domain containing protein, expressed
E-MEXP-1766	E-MEXP-1766-turquoise	LOC_Os02g45000	expressed protein
E-MEXP-1766	E-MEXP-1766-turquoise	LOC_Os02g45310	dehydration response related protein, putative, expressed
E-MEXP-1766	E-MEXP-1766-turquoise	LOC_Os02g45690	uncharacterized mscS family protein, putative, expressed
E-MEXP-1766	E-MEXP-1766-turquoise	LOC_Os02g45850	B3 DNA binding domain containing protein, expressed
E-MEXP-1766	E-MEXP-1766-turquoise	LOC_Os02g45890	sulfotransferase domain containing protein, expressed
E-MEXP-1766	E-MEXP-1766-turquoise	LOC_Os02g45940	Core histone H2A/H2B/H3/H4 domain containing protein, putative, expressed
E-MEXP-1766	E-MEXP-1766-turquoise	LOC_Os02g46030	MYB family transcription factor, putative, expressed
E-MEXP-1766	E-MEXP-1766-turquoise	LOC_Os02g46190	DUF581 domain containing protein
E-MEXP-1766	E-MEXP-1766-turquoise	LOC_Os02g46210	DUF581 domain containing protein, expressed
E-MEXP-1766	E-MEXP-1766-turquoise	LOC_Os02g46260	OsSCP9 - Putative Serine Carboxypeptidase homologue, expressed
E-MEXP-1766	E-MEXP-1766-turquoise	LOC_Os02g46680	multidrug resistance protein, putative, expressed
E-MEXP-1766	E-MEXP-1766-turquoise	LOC_Os02g46830	expressed protein
E-MEXP-1766	E-MEXP-1766-turquoise	LOC_Os02g46850	oligopeptide transporter, putative, expressed
E-MEXP-1766	E-MEXP-1766-turquoise	LOC_Os02g46910	glycosyl hydrolases family 16, putative, expressed
E-MEXP-1766	E-MEXP-1766-turquoise	LOC_Os02g46930	jmjC domain containing protein, expressed
E-MEXP-1766	E-MEXP-1766-turquoise	LOC_Os02g46970	AMP-binding domain containing protein, expressed
E-MEXP-1766	E-MEXP-1766-turquoise	LOC_Os02g47020	phosphoribulokinase/Uridine kinase family protein, expressed
E-MEXP-1766	E-MEXP-1766-turquoise	LOC_Os02g47130	expressed protein
E-MEXP-1766	E-MEXP-1766-turquoise	LOC_Os02g47150	DNA topoisomerase 2, putative, expressed
E-MEXP-1766	E-MEXP-1766-turquoise	LOC_Os02g47200	transposon protein, putative, unclassified, expressed
E-MEXP-1766	E-MEXP-1766-turquoise	LOC_Os02g47310	Cyclopropane-fatty-acyl-phospholipid synthase, putative, expressed
E-MEXP-1766	E-MEXP-1766-turquoise	LOC_Os02g47500	nodulin, putative, expressed
E-MEXP-1766	E-MEXP-1766-turquoise	LOC_Os02g47880	tetratricopeptide repeat domain containing protein, expressed
E-MEXP-1766	E-MEXP-1766-turquoise	LOC_Os02g48080	cysteine-rich receptor-like protein kinase 7 precursor, putative, expressed
E-MEXP-1766	E-MEXP-1766-turquoise	LOC_Os02g48200	lectin-like protein kinase, putative, expressed
E-MEXP-1766	E-MEXP-1766-turquoise	LOC_Os02g48210	lectin-like protein kinase, putative, expressed
E-MEXP-1766	E-MEXP-1766-turquoise	LOC_Os02g48360	pyrophosphate--fructose 6-phosphate 1-phosphotransferase subunit alpha, putative, expressed
E-MEXP-1766	E-MEXP-1766-turquoise	LOC_Os02g48710	expressed protein
E-MEXP-1766	E-MEXP-1766-turquoise	LOC_Os02g48730	rho GDP-dissociation inhibitor 1, putative, expressed
E-MEXP-1766	E-MEXP-1766-turquoise	LOC_Os02g48740	fimbrin-like protein 2, putative, expressed
E-MEXP-1766	E-MEXP-1766-turquoise	LOC_Os02g48820	plastocyanin-like domain containing protein, putative, expressed
E-MEXP-1766	E-MEXP-1766-turquoise	LOC_Os02g48860	aspartic proteinase nepenthesin-2 precursor, putative, expressed
E-MEXP-1766	E-MEXP-1766-turquoise	LOC_Os02g48870	aspartic proteinase nepenthesin-2 precursor, putative, expressed
E-MEXP-1766	E-MEXP-1766-turquoise	LOC_Os02g48900	aspartic proteinase nepenthesin-1 precursor, putative, expressed
E-MEXP-1766	E-MEXP-1766-turquoise	LOC_Os02g49050	transmembrane 9 superfamily member, putative, expressed
E-MEXP-1766	E-MEXP-1766-turquoise	LOC_Os02g49140	glycosyltransferase, putative, expressed
E-MEXP-1766	E-MEXP-1766-turquoise	LOC_Os02g49310	AGC_PVPK_like_kin82y.7 - ACG kinases include homologs to PKA, PKG and PKC, expressed
E-MEXP-1766	E-MEXP-1766-turquoise	LOC_Os02g49420	fasciclin-like arabinogalactan precursor protein, putative, expressed
E-MEXP-1766	E-MEXP-1766-turquoise	LOC_Os02g49460	auxin-independent growth promoter protein, putative, expressed
E-MEXP-1766	E-MEXP-1766-turquoise	LOC_Os02g49480	helix-loop-helix DNA-binding domain containing protein, expressed
E-MEXP-1766	E-MEXP-1766-turquoise	LOC_Os02g49600	BRASSINOSTEROID INSENSITIVE 1-associated receptor kinase 1 precursor, putative, expressed
E-MEXP-1766	E-MEXP-1766-turquoise	LOC_Os02g49650	leaf senescence related protein, putative, expressed
E-MEXP-1766	E-MEXP-1766-turquoise	LOC_Os02g49870	expressed protein
E-MEXP-1766	E-MEXP-1766-turquoise	LOC_Os02g49960	expressed protein
E-MEXP-1766	E-MEXP-1766-turquoise	LOC_Os02g50040	endoglucanase, putative, expressed
E-MEXP-1766	E-MEXP-1766-turquoise	LOC_Os02g50240	glutamine synthetase, catalytic domain containing protein, expressed
E-MEXP-1766	E-MEXP-1766-turquoise	LOC_Os02g50340	membrane attack complex component/perforin/complement C9, putative, expressed
E-MEXP-1766	E-MEXP-1766-turquoise	LOC_Os02g50460	immediate-early fungal elicitor protein CMPG1, putative, expressed
E-MEXP-1766	E-MEXP-1766-turquoise	LOC_Os02g50630	E2F family transcription factor protein, putative, expressed
E-MEXP-1766	E-MEXP-1766-turquoise	LOC_Os02g50690	GDSL-like lipase/acylhydrolase, putative, expressed
E-MEXP-1766	E-MEXP-1766-turquoise	LOC_Os02g50900	expressed protein
E-MEXP-1766	E-MEXP-1766-turquoise	LOC_Os02g50910	expressed protein
E-MEXP-1766	E-MEXP-1766-turquoise	LOC_Os02g50960	auxin efflux carrier component, putative, expressed
E-MEXP-1766	E-MEXP-1766-turquoise	LOC_Os02g50970	protein kinase domain containing protein, expressed
E-MEXP-1766	E-MEXP-1766-turquoise	LOC_Os02g51040	expansin precursor, putative, expressed
E-MEXP-1766	E-MEXP-1766-turquoise	LOC_Os02g51060	CSLA6 - cellulose synthase-like family A; mannan synthase, expressed
E-MEXP-1766	E-MEXP-1766-turquoise	LOC_Os02g51130	glycosyl transferase 8 domain containing protein, putative, expressed
E-MEXP-1766	E-MEXP-1766-turquoise	LOC_Os02g51280	TCP-domain protein, putative, expressed
E-MEXP-1766	E-MEXP-1766-turquoise	LOC_Os02g51320	helix-loop-helix DNA-binding domain containing protein, expressed
E-MEXP-1766	E-MEXP-1766-turquoise	LOC_Os02g51370	glutaredoxin, putative, expressed
E-MEXP-1766	E-MEXP-1766-turquoise	LOC_Os02g51550	DUF581 domain containing protein, expressed
E-MEXP-1766	E-MEXP-1766-turquoise	LOC_Os02g51620	glycosyl hydrolase family 3 protein, putative, expressed
E-MEXP-1766	E-MEXP-1766-turquoise	LOC_Os02g51730	dnaJ homolog subfamily C member 7, putative, expressed
E-MEXP-1766	E-MEXP-1766-turquoise	LOC_Os02g51790	ribosomal protein L29, putative, expressed
E-MEXP-1766	E-MEXP-1766-turquoise	LOC_Os02g51830	tRNA synthetase class II core domain containing protein, expressed
E-MEXP-1766	E-MEXP-1766-turquoise	LOC_Os02g51860	dehydration response related protein, putative, expressed
E-MEXP-1766	E-MEXP-1766-turquoise	LOC_Os02g51890	RNA recognition motif containing protein, putative, expressed
E-MEXP-1766	E-MEXP-1766-turquoise	LOC_Os02g51950	expressed protein
E-MEXP-1766	E-MEXP-1766-turquoise	LOC_Os02g52220	PPR repeat domain containing protein, putative, expressed
E-MEXP-1766	E-MEXP-1766-turquoise	LOC_Os02g52314	BTB1 - Bric-a-Brac,Tramtrack, Broad Complex BTB domain, expressed
E-MEXP-1766	E-MEXP-1766-turquoise	LOC_Os02g52490	expressed protein
E-MEXP-1766	E-MEXP-1766-turquoise	LOC_Os02g52550	uncharacterized Cys-rich domain containing protein, putative, expressed
E-MEXP-1766	E-MEXP-1766-turquoise	LOC_Os02g52670	AP2 domain containing protein, expressed
E-MEXP-1766	E-MEXP-1766-turquoise	LOC_Os02g52700	alpha-amylase precursor, putative, expressed
E-MEXP-1766	E-MEXP-1766-turquoise	LOC_Os02g52710	alpha-amylase precursor, putative, expressed
E-MEXP-1766	E-MEXP-1766-turquoise	LOC_Os02g52850	receptor-like protein kinase like protein, putative, expressed
E-MEXP-1766	E-MEXP-1766-turquoise	LOC_Os02g53000	lysM domain-containing GPI-anchored protein precursor, putative, expressed
E-MEXP-1766	E-MEXP-1766-turquoise	LOC_Os02g53160	tyrosine phosphatase family protein, putative, expressed
E-MEXP-1766	E-MEXP-1766-turquoise	LOC_Os02g53180	1-aminocyclopropane-1-carboxylate oxidase protein, putative, expressed
E-MEXP-1766	E-MEXP-1766-turquoise	LOC_Os02g53510	oxidoreductase/ transition metal ion binding protein, putative, expressed
E-MEXP-1766	E-MEXP-1766-turquoise	LOC_Os02g53530	ZOS2-17 - C2H2 zinc finger protein, expressed
E-MEXP-1766	E-MEXP-1766-turquoise	LOC_Os02g53720	phytosulfokine receptor precursor, putative, expressed
E-MEXP-1766	E-MEXP-1766-turquoise	LOC_Os02g53790	adenylate kinase, putative, expressed
E-MEXP-1766	E-MEXP-1766-turquoise	LOC_Os02g53860	OsSub22 - Putative Subtilisin homologue, expressed
E-MEXP-1766	E-MEXP-1766-turquoise	LOC_Os02g53870	expressed protein
E-MEXP-1766	E-MEXP-1766-turquoise	LOC_Os02g54060	chaperonin, putative, expressed
E-MEXP-1766	E-MEXP-1766-turquoise	LOC_Os02g54140	hsp20/alpha crystallin family protein, putative, expressed
E-MEXP-1766	E-MEXP-1766-turquoise	LOC_Os02g54170	BRUSHY 1, putative, expressed
E-MEXP-1766	E-MEXP-1766-turquoise	LOC_Os02g54180	expressed protein
E-MEXP-1766	E-MEXP-1766-turquoise	LOC_Os02g54254	saccharopine dehydrogenase, putative, expressed
E-MEXP-1766	E-MEXP-1766-turquoise	LOC_Os02g54780	CYPRO4, putative, expressed
E-MEXP-1766	E-MEXP-1766-turquoise	LOC_Os02g54830	RING-H2 finger protein, putative, expressed
E-MEXP-1766	E-MEXP-1766-turquoise	LOC_Os02g54870	expressed protein
E-MEXP-1766	E-MEXP-1766-turquoise	LOC_Os02g55010	expressed protein
E-MEXP-1766	E-MEXP-1766-turquoise	LOC_Os02g55110	expressed protein
E-MEXP-1766	E-MEXP-1766-turquoise	LOC_Os02g55130	OsSCP10 - Putative Serine Carboxypeptidase homologue, expressed
E-MEXP-1766	E-MEXP-1766-turquoise	LOC_Os02g55410	MCM5 - Putative minichromosome maintenance MCM complex subunit 5, expressed
E-MEXP-1766	E-MEXP-1766-turquoise	LOC_Os02g55540	F-box/LRR-repeat protein 14, putative, expressed
E-MEXP-1766	E-MEXP-1766-turquoise	LOC_Os02g55910	monogalactosyldiacylglycerol synthase, putative, expressed
E-MEXP-1766	E-MEXP-1766-turquoise	LOC_Os02g56280	zinc finger family protein, putative, expressed
E-MEXP-1766	E-MEXP-1766-turquoise	LOC_Os02g56310	calcium-dependent protein kinase isoform AK1, putative, expressed
E-MEXP-1766	E-MEXP-1766-turquoise	LOC_Os02g56370	OsWAK20 - OsWAK receptor-like protein kinase, expressed
E-MEXP-1766	E-MEXP-1766-turquoise	LOC_Os02g56380	OsWAK21 - OsWAK receptor-like cytoplasmic kinase OsWAK-RLCK, expressed
E-MEXP-1766	E-MEXP-1766-turquoise	LOC_Os02g56490	expressed protein
E-MEXP-1766	E-MEXP-1766-turquoise	LOC_Os02g56540	kinesin motor domain containing protein, putative, expressed
E-MEXP-1766	E-MEXP-1766-turquoise	LOC_Os02g56570	TBC domain containing protein, expressed
E-MEXP-1766	E-MEXP-1766-turquoise	LOC_Os02g56610	DUF640 domain containing protein, putative, expressed
E-MEXP-1766	E-MEXP-1766-turquoise	LOC_Os02g56700	dehydrogenase, putative, expressed
E-MEXP-1766	E-MEXP-1766-turquoise	LOC_Os02g56860	3-ketoacyl-CoA synthase, putative, expressed
E-MEXP-1766	E-MEXP-1766-turquoise	LOC_Os02g56920	WAX2, putative, expressed
E-MEXP-1766	E-MEXP-1766-turquoise	LOC_Os02g56930	expressed protein
E-MEXP-1766	E-MEXP-1766-turquoise	LOC_Os02g57080	serine/threonine-protein kinase, putative, expressed
E-MEXP-1766	E-MEXP-1766-turquoise	LOC_Os02g57100	expressed protein
E-MEXP-1766	E-MEXP-1766-turquoise	LOC_Os02g57110	GDSL-like lipase/acylhydrolase, putative, expressed
E-MEXP-1766	E-MEXP-1766-turquoise	LOC_Os02g57400	2-phosphoglycerate kinase-related, putative, expressed
E-MEXP-1766	E-MEXP-1766-turquoise	LOC_Os02g57480	transferase family protein, putative, expressed
E-MEXP-1766	E-MEXP-1766-turquoise	LOC_Os02g57560	tyrosine protein kinase domain containing protein, putative, expressed
E-MEXP-1766	E-MEXP-1766-turquoise	LOC_Os02g57620	Citrate transporter protein, putative, expressed
E-MEXP-1766	E-MEXP-1766-turquoise	LOC_Os02g57670	ribosomal L9, putative, expressed
E-MEXP-1766	E-MEXP-1766-turquoise	LOC_Os02g57720	aquaporin protein, putative, expressed
E-MEXP-1766	E-MEXP-1766-turquoise	LOC_Os02g57840	remorin C-terminal domain containing protein, putative, expressed
E-MEXP-1766	E-MEXP-1766-turquoise	LOC_Os02g58010	conserved hypothetical protein
E-MEXP-1766	E-MEXP-1766-turquoise	LOC_Os02g58030	leucine-rich repeat-containing protein 40, putative, expressed
E-MEXP-1766	E-MEXP-1766-turquoise	LOC_Os02g58210	jmjC domain containing protein, expressed
E-MEXP-1766	E-MEXP-1766-turquoise	LOC_Os02g58220	RPA2A - Putative single-stranded DNA binding complex subunit 2, expressed
E-MEXP-1766	E-MEXP-1766-turquoise	LOC_Os02g58390	inactive receptor kinase At2g26730 precursor, putative, expressed
E-MEXP-1766	E-MEXP-1766-turquoise	LOC_Os02g58470	expressed protein
E-MEXP-1766	E-MEXP-1766-turquoise	LOC_Os02g58500	phospholipase A2, putative, expressed
E-MEXP-1766	E-MEXP-1766-turquoise	LOC_Os02g58670	bZIP transcription factor domain containing protein, expressed
E-MEXP-1766	E-MEXP-1766-turquoise	LOC_Os02g58720	peroxidase precursor, putative, expressed
E-MEXP-1766	E-MEXP-1766-turquoise	LOC_Os02g58740	expressed protein
E-MEXP-1766	E-MEXP-1766-turquoise	LOC_Os03g01014	expressed protein
E-MEXP-1766	E-MEXP-1766-turquoise	LOC_Os03g01180	phosphoglycerate mutase, putative, expressed
E-MEXP-1766	E-MEXP-1766-turquoise	LOC_Os03g01260	expansin precursor, putative, expressed
E-MEXP-1766	E-MEXP-1766-turquoise	LOC_Os03g01270	expansin precursor, putative, expressed
E-MEXP-1766	E-MEXP-1766-turquoise	LOC_Os03g01300	LTPL114 - Protease inhibitor/seed storage/LTP family protein precursor, expressed
E-MEXP-1766	E-MEXP-1766-turquoise	LOC_Os03g01530	tubulin/FtsZ domain containing protein, putative, expressed
E-MEXP-1766	E-MEXP-1766-turquoise	LOC_Os03g01600	aminotransferase domain containing protein, putative, expressed
E-MEXP-1766	E-MEXP-1766-turquoise	LOC_Os03g01770	rhodanese, putative, expressed
E-MEXP-1766	E-MEXP-1766-turquoise	LOC_Os03g01880	possible lysine decarboxylase domain containing protein, expressed
E-MEXP-1766	E-MEXP-1766-turquoise	LOC_Os03g02040	remorin, putative, expressed
E-MEXP-1766	E-MEXP-1766-turquoise	LOC_Os03g02050	LTPL151 - Protease inhibitor/seed storage/LTP family protein precursor, expressed
E-MEXP-1766	E-MEXP-1766-turquoise	LOC_Os03g02070	heavy-metal-associated domain-containing protein, putative, expressed
E-MEXP-1766	E-MEXP-1766-turquoise	LOC_Os03g02280	DUF584 domain containing protein, putative, expressed
E-MEXP-1766	E-MEXP-1766-turquoise	LOC_Os03g02290	kinesin motor domain containing protein, putative, expressed
E-MEXP-1766	E-MEXP-1766-turquoise	LOC_Os03g02330	AAA-type ATPase family protein, putative, expressed
E-MEXP-1766	E-MEXP-1766-turquoise	LOC_Os03g02380	major facilitator superfamily domain-containing protein 5, putative, expressed
E-MEXP-1766	E-MEXP-1766-turquoise	LOC_Os03g02400	plastocyanin-like domain containing protein, putative, expressed
E-MEXP-1766	E-MEXP-1766-turquoise	LOC_Os03g02514	hydrolase, alpha/beta fold family protein, putative, expressed
E-MEXP-1766	E-MEXP-1766-turquoise	LOC_Os03g02530	OsRhmbd7 - Putative Rhomboid homologue, expressed
E-MEXP-1766	E-MEXP-1766-turquoise	LOC_Os03g02590	peroxisomal biogenesis factor 11, putative, expressed
E-MEXP-1766	E-MEXP-1766-turquoise	LOC_Os03g02660	expressed protein
E-MEXP-1766	E-MEXP-1766-turquoise	LOC_Os03g02670	transporter family protein, putative, expressed
E-MEXP-1766	E-MEXP-1766-turquoise	LOC_Os03g02690	dihydrodipicolinate reductase, putative, expressed
E-MEXP-1766	E-MEXP-1766-turquoise	LOC_Os03g02820	expressed protein
E-MEXP-1766	E-MEXP-1766-turquoise	LOC_Os03g02840	remorin family protein, putative, expressed
E-MEXP-1766	E-MEXP-1766-turquoise	LOC_Os03g02860	heavy metal-associated domain containing protein, expressed
E-MEXP-1766	E-MEXP-1766-turquoise	LOC_Os03g02900	B3 DNA binding domain containing protein, expressed
E-MEXP-1766	E-MEXP-1766-turquoise	LOC_Os03g02920	peroxidase precursor, putative, expressed
E-MEXP-1766	E-MEXP-1766-turquoise	LOC_Os03g02939	peroxidase precursor, putative, expressed
E-MEXP-1766	E-MEXP-1766-turquoise	LOC_Os03g02960	nascent polypeptide-associated complex subunit alpha, putative, expressed
E-MEXP-1766	E-MEXP-1766-turquoise	LOC_Os03g03020	L11 domain containing ribosomal protein, putative, expressed
E-MEXP-1766	E-MEXP-1766-turquoise	LOC_Os03g03034	flavonol synthase/flavanone 3-hydroxylase, putative, expressed
E-MEXP-1766	E-MEXP-1766-turquoise	LOC_Os03g03164	homeobox protein knotted-1, putative, expressed
E-MEXP-1766	E-MEXP-1766-turquoise	LOC_Os03g03280	TKL_IRAK_CrRLK1L-1.6 - The CrRLK1L-1 subfamily has homology to the CrRLK1L homolog, expressed
E-MEXP-1766	E-MEXP-1766-turquoise	LOC_Os03g03360	ribosomal protein L5, putative, expressed
E-MEXP-1766	E-MEXP-1766-turquoise	LOC_Os03g03440	expressed protein
E-MEXP-1766	E-MEXP-1766-turquoise	LOC_Os03g03500	heavy metal-associated domain containing protein, expressed
E-MEXP-1766	E-MEXP-1766-turquoise	LOC_Os03g03570	leucine-rich repeat transmembrane protein kinase, putative, expressed
E-MEXP-1766	E-MEXP-1766-turquoise	LOC_Os03g03600	fasciclin-like arabinogalactan protein, putative, expressed
E-MEXP-1766	E-MEXP-1766-turquoise	LOC_Os03g03630	expressed protein
E-MEXP-1766	E-MEXP-1766-turquoise	LOC_Os03g03640	expressed protein
E-MEXP-1766	E-MEXP-1766-turquoise	LOC_Os03g03650	POLD2 - Putative DNA polymerase delta complex subunit, expressed
E-MEXP-1766	E-MEXP-1766-turquoise	LOC_Os03g03724	expressed protein
E-MEXP-1766	E-MEXP-1766-turquoise	LOC_Os03g03810	DEF8 - Defensin and Defensin-like DEFL family, expressed
E-MEXP-1766	E-MEXP-1766-turquoise	LOC_Os03g04080	expressed protein
E-MEXP-1766	E-MEXP-1766-turquoise	LOC_Os03g04110	lysM domain-containing GPI-anchored protein precursor, putative, expressed
E-MEXP-1766	E-MEXP-1766-turquoise	LOC_Os03g04220	glutathione S-transferase, putative, expressed
E-MEXP-1766	E-MEXP-1766-turquoise	LOC_Os03g04240	glutathione S-transferase, putative, expressed
E-MEXP-1766	E-MEXP-1766-turquoise	LOC_Os03g04310	BHLH transcription factor, putative, expressed
E-MEXP-1766	E-MEXP-1766-turquoise	LOC_Os03g04470	expressed protein
E-MEXP-1766	E-MEXP-1766-turquoise	LOC_Os03g04550	expressed protein
E-MEXP-1766	E-MEXP-1766-turquoise	LOC_Os03g04570	peptide transporter PTR3-A, putative, expressed
E-MEXP-1766	E-MEXP-1766-turquoise	LOC_Os03g04690	expressed protein
E-MEXP-1766	E-MEXP-1766-turquoise	LOC_Os03g04770	beta-amylase, putative, expressed
E-MEXP-1766	E-MEXP-1766-turquoise	LOC_Os03g05060	exostosin family domain containing protein, expressed
E-MEXP-1766	E-MEXP-1766-turquoise	LOC_Os03g05070	exostosin family domain containing protein, expressed
E-MEXP-1766	E-MEXP-1766-turquoise	LOC_Os03g05140	receptor-like protein kinase 2 precursor, putative
E-MEXP-1766	E-MEXP-1766-turquoise	LOC_Os03g05280	ras-related protein, putative, expressed
E-MEXP-1766	E-MEXP-1766-turquoise	LOC_Os03g05500	DUF260 domain containing protein, putative, expressed
E-MEXP-1766	E-MEXP-1766-turquoise	LOC_Os03g05520	nicotiana lesion-inducing like, putative, expressed
E-MEXP-1766	E-MEXP-1766-turquoise	LOC_Os03g05570	RING-H2 finger protein ATL3F, putative, expressed
E-MEXP-1766	E-MEXP-1766-turquoise	LOC_Os03g05620	inorganic phosphate transporter, putative, expressed
E-MEXP-1766	E-MEXP-1766-turquoise	LOC_Os03g05700	expressed protein
E-MEXP-1766	E-MEXP-1766-turquoise	LOC_Os03g06000	expansin precursor, putative, expressed
E-MEXP-1766	E-MEXP-1766-turquoise	LOC_Os03g06180	expressed protein
E-MEXP-1766	E-MEXP-1766-turquoise	LOC_Os03g06360	late embryogenesis abundant protein D-34, putative, expressed
E-MEXP-1766	E-MEXP-1766-turquoise	LOC_Os03g06510	KIP1, putative, expressed
E-MEXP-1766	E-MEXP-1766-turquoise	LOC_Os03g06520	sulfate transporter, putative, expressed
E-MEXP-1766	E-MEXP-1766-turquoise	LOC_Os03g06570	IQ calmodulin-binding motif family protein, putative, expressed
E-MEXP-1766	E-MEXP-1766-turquoise	LOC_Os03g06610	expressed protein
E-MEXP-1766	E-MEXP-1766-turquoise	LOC_Os03g06670	Core histone H2A/H2B/H3/H4 domain containing protein, putative, expressed
E-MEXP-1766	E-MEXP-1766-turquoise	LOC_Os03g06705	3-ketoacyl-CoA synthase, putative, expressed
E-MEXP-1766	E-MEXP-1766-turquoise	LOC_Os03g06790	hypothetical protein
E-MEXP-1766	E-MEXP-1766-turquoise	LOC_Os03g06840	GRF zinc finger family protein, expressed
E-MEXP-1766	E-MEXP-1766-turquoise	LOC_Os03g06870	expressed protein
E-MEXP-1766	E-MEXP-1766-turquoise	LOC_Os03g06940	beta-galactosidase, putative, expressed
E-MEXP-1766	E-MEXP-1766-turquoise	LOC_Os03g07170	lactose permease-related, putative, expressed
E-MEXP-1766	E-MEXP-1766-turquoise	LOC_Os03g07180	embryonic protein DC-8, putative, expressed
E-MEXP-1766	E-MEXP-1766-turquoise	LOC_Os03g07190	expressed protein
E-MEXP-1766	E-MEXP-1766-turquoise	LOC_Os03g07350	CSLA4 - cellulose synthase-like family A; mannan synthase, expressed
E-MEXP-1766	E-MEXP-1766-turquoise	LOC_Os03g07430	protein kinase domain containing protein, expressed
E-MEXP-1766	E-MEXP-1766-turquoise	LOC_Os03g07450	homeobox associated leucine zipper, putative, expressed
E-MEXP-1766	E-MEXP-1766-turquoise	LOC_Os03g07510	expressed protein
E-MEXP-1766	E-MEXP-1766-turquoise	LOC_Os03g07810	expressed protein
E-MEXP-1766	E-MEXP-1766-turquoise	LOC_Os03g07910	nitrilase, putative, expressed
E-MEXP-1766	E-MEXP-1766-turquoise	LOC_Os03g08080	YGGT family protein, putative, expressed
E-MEXP-1766	E-MEXP-1766-turquoise	LOC_Os03g08100	hydrolase, alpha/beta fold family protein, putative, expressed
E-MEXP-1766	E-MEXP-1766-turquoise	LOC_Os03g08250	expressed protein
E-MEXP-1766	E-MEXP-1766-turquoise	LOC_Os03g08310	ZIM domain containing protein, putative, expressed
E-MEXP-1766	E-MEXP-1766-turquoise	LOC_Os03g08320	ZIM domain containing protein, putative, expressed
E-MEXP-1766	E-MEXP-1766-turquoise	LOC_Os03g08360	3-ketoacyl-CoA synthase 10, putative, expressed
E-MEXP-1766	E-MEXP-1766-turquoise	LOC_Os03g08390	expressed protein
E-MEXP-1766	E-MEXP-1766-turquoise	LOC_Os03g08460	AP2 domain containing protein, expressed
E-MEXP-1766	E-MEXP-1766-turquoise	LOC_Os03g08470	AP2 domain containing protein, expressed
E-MEXP-1766	E-MEXP-1766-turquoise	LOC_Os03g08520	DUF581 domain containing protein, expressed
E-MEXP-1766	E-MEXP-1766-turquoise	LOC_Os03g08550	STRUBBELIG-RECEPTOR FAMILY 6 precursor, putative, expressed
E-MEXP-1766	E-MEXP-1766-turquoise	LOC_Os03g08580	expressed protein
E-MEXP-1766	E-MEXP-1766-turquoise	LOC_Os03g08790	aspartic proteinase nepenthesin precursor, putative, expressed
E-MEXP-1766	E-MEXP-1766-turquoise	LOC_Os03g08880	purine permease, putative, expressed
E-MEXP-1766	E-MEXP-1766-turquoise	LOC_Os03g08930	helix-loop-helix DNA-binding protein, putative, expressed
E-MEXP-1766	E-MEXP-1766-turquoise	LOC_Os03g08970	expressed protein
E-MEXP-1766	E-MEXP-1766-turquoise	LOC_Os03g09900	membrane protein, putative, expressed
E-MEXP-1766	E-MEXP-1766-turquoise	LOC_Os03g09980	sulfate transporter, putative, expressed
E-MEXP-1766	E-MEXP-1766-turquoise	LOC_Os03g10110	cupin domain containing protein, expressed
E-MEXP-1766	E-MEXP-1766-turquoise	LOC_Os03g10370	ADP-ribosylation factor, putative, expressed
E-MEXP-1766	E-MEXP-1766-turquoise	LOC_Os03g10500	adenylyl-sulfate kinase, putative, expressed
E-MEXP-1766	E-MEXP-1766-turquoise	LOC_Os03g10920	syntaxin 6, N-terminal domain containing protein, expressed
E-MEXP-1766	E-MEXP-1766-turquoise	LOC_Os03g10950	protein phosphatase 2C, putative, expressed
E-MEXP-1766	E-MEXP-1766-turquoise	LOC_Os03g11110	zinc finger family protein, putative, expressed
E-MEXP-1766	E-MEXP-1766-turquoise	LOC_Os03g11210	DUF538 domain containing protein, putative, expressed
E-MEXP-1766	E-MEXP-1766-turquoise	LOC_Os03g11380	SNARE domain containing protein, putative, expressed
E-MEXP-1766	E-MEXP-1766-turquoise	LOC_Os03g11400	targeting protein-related, putative, expressed
E-MEXP-1766	E-MEXP-1766-turquoise	LOC_Os03g11420	Os3bglu6 - beta-glucosidase/beta-fucosidase/beta-galactosidase, expressed
E-MEXP-1766	E-MEXP-1766-turquoise	LOC_Os03g11490	expressed protein
E-MEXP-1766	E-MEXP-1766-turquoise	LOC_Os03g11530	nucleotide pyrophosphatase/phosphodiesterase, putative, expressed
E-MEXP-1766	E-MEXP-1766-turquoise	LOC_Os03g11540	RPA1B - Putative single-stranded DNA binding complex subunit 1, expressed
E-MEXP-1766	E-MEXP-1766-turquoise	LOC_Os03g11590	integral membrane protein, putative, expressed
E-MEXP-1766	E-MEXP-1766-turquoise	LOC_Os03g11734	MATE efflux protein, putative, expressed
E-MEXP-1766	E-MEXP-1766-turquoise	LOC_Os03g11874	expressed protein
E-MEXP-1766	E-MEXP-1766-turquoise	LOC_Os03g11910	DnaK family protein, putative, expressed
E-MEXP-1766	E-MEXP-1766-turquoise	LOC_Os03g11950	SEC14 cytosolic factor family protein, putative, expressed
E-MEXP-1766	E-MEXP-1766-turquoise	LOC_Os03g12140	glucan endo-1,3-beta-glucosidase precursor, putative, expressed
E-MEXP-1766	E-MEXP-1766-turquoise	LOC_Os03g12180	MA3 domain containing protein, expressed
E-MEXP-1766	E-MEXP-1766-turquoise	LOC_Os03g12230	caleosin related protein, putative, expressed
E-MEXP-1766	E-MEXP-1766-turquoise	LOC_Os03g12250	atypical receptor-like kinase MARK, putative, expressed
E-MEXP-1766	E-MEXP-1766-turquoise	LOC_Os03g12290	glutamine synthetase, catalytic domain containing protein, expressed
E-MEXP-1766	E-MEXP-1766-turquoise	LOC_Os03g12370	HSF-type DNA-binding domain containing protein, expressed
E-MEXP-1766	E-MEXP-1766-turquoise	LOC_Os03g12390	STE_MEK_ste7_MAP2K.6 - STE kinases include homologs to sterile 7, sterile 11 and sterile 20 from yeast, expressed
E-MEXP-1766	E-MEXP-1766-turquoise	LOC_Os03g12470	OsWAK25 - OsWAK receptor-like protein kinase, expressed
E-MEXP-1766	E-MEXP-1766-turquoise	LOC_Os03g12510	non-symbiotic hemoglobin 2, putative, expressed
E-MEXP-1766	E-MEXP-1766-turquoise	LOC_Os03g12730	receptor protein kinase CLAVATA1 precursor, putative, expressed
E-MEXP-1766	E-MEXP-1766-turquoise	LOC_Os03g12820	ATP8, putative, expressed
E-MEXP-1766	E-MEXP-1766-turquoise	LOC_Os03g12900	squalene monooxygenase, putative, expressed
E-MEXP-1766	E-MEXP-1766-turquoise	LOC_Os03g12950	AP2-like ethylene-responsive transcription factor AINTEGUMENTA, putative, expressed
E-MEXP-1766	E-MEXP-1766-turquoise	LOC_Os03g12990	phytosulfokines precursor, putative, expressed
E-MEXP-1766	E-MEXP-1766-turquoise	LOC_Os03g13010	U-box domain containing protein, expressed
E-MEXP-1766	E-MEXP-1766-turquoise	LOC_Os03g13030	lecithin cholesterol acyltransferase, putative, expressed
E-MEXP-1766	E-MEXP-1766-turquoise	LOC_Os03g13130	ternary complex factor MIP1, putative, expressed
E-MEXP-1766	E-MEXP-1766-turquoise	LOC_Os03g13140	non-symbiotic hemoglobin 2, putative, expressed
E-MEXP-1766	E-MEXP-1766-turquoise	LOC_Os03g13240	peptide transporter, putative, expressed
E-MEXP-1766	E-MEXP-1766-turquoise	LOC_Os03g13274	peptide transporter PTR2, putative, expressed
E-MEXP-1766	E-MEXP-1766-turquoise	LOC_Os03g13520	endonuclease/exonuclease/phosphatase family domain containing protein, expressed
E-MEXP-1766	E-MEXP-1766-turquoise	LOC_Os03g13540	Ser/Thr protein phosphatase family protein, putative, expressed
E-MEXP-1766	E-MEXP-1766-turquoise	LOC_Os03g13570	glycosyl hydrolases family 16, putative, expressed
E-MEXP-1766	E-MEXP-1766-turquoise	LOC_Os03g13840	senescence-associated protein, putative, expressed
E-MEXP-1766	E-MEXP-1766-turquoise	LOC_Os03g14040	expressed protein
E-MEXP-1766	E-MEXP-1766-turquoise	LOC_Os03g14080	transmembrane amino acid transporter protein, putative, expressed
E-MEXP-1766	E-MEXP-1766-turquoise	LOC_Os03g14180	hsp20/alpha crystallin family protein, putative, expressed
E-MEXP-1766	E-MEXP-1766-turquoise	LOC_Os03g14250	plant protein of unknown function DUF869 domain containing protein, expressed
E-MEXP-1766	E-MEXP-1766-turquoise	LOC_Os03g14280	ATP-dependent Clp protease ATP-binding subunit, putative, expressed
E-MEXP-1766	E-MEXP-1766-turquoise	LOC_Os03g14570	expressed protein
E-MEXP-1766	E-MEXP-1766-turquoise	LOC_Os03g14610	HVA22, putative, expressed
E-MEXP-1766	E-MEXP-1766-turquoise	LOC_Os03g14730	gibberellin receptor GID1L2, putative, expressed
E-MEXP-1766	E-MEXP-1766-turquoise	LOC_Os03g15320	glyoxal oxidase-related, putative, expressed
E-MEXP-1766	E-MEXP-1766-turquoise	LOC_Os03g15440	basic helix-loop-helix, putative, expressed
E-MEXP-1766	E-MEXP-1766-turquoise	LOC_Os03g15530	expressed protein
E-MEXP-1766	E-MEXP-1766-turquoise	LOC_Os03g15960	hsp20/alpha crystallin family protein, putative, expressed
E-MEXP-1766	E-MEXP-1766-turquoise	LOC_Os03g16030	hsp20/alpha crystallin family protein, putative, expressed
E-MEXP-1766	E-MEXP-1766-turquoise	LOC_Os03g16060	expressed protein
E-MEXP-1766	E-MEXP-1766-turquoise	LOC_Os03g16150	mannose-1-phosphate guanyltransferase, putative, expressed
E-MEXP-1766	E-MEXP-1766-turquoise	LOC_Os03g16170	protein phosphatase 2C, putative, expressed
E-MEXP-1766	E-MEXP-1766-turquoise	LOC_Os03g16460	expressed protein
E-MEXP-1766	E-MEXP-1766-turquoise	LOC_Os03g16670	haloacid dehalogenase-like hydrolase family protein, putative, expressed
E-MEXP-1766	E-MEXP-1766-turquoise	LOC_Os03g16920	DnaK family protein, putative, expressed
E-MEXP-1766	E-MEXP-1766-turquoise	LOC_Os03g16950	cysteine-rich repeat secretory protein 55 precursor, putative, expressed
E-MEXP-1766	E-MEXP-1766-turquoise	LOC_Os03g16960	cysteine-rich repeat secretory protein 55 precursor, putative, expressed
E-MEXP-1766	E-MEXP-1766-turquoise	LOC_Os03g16980	NAD dependent epimerase/dehydratase family domain containing protein, expressed
E-MEXP-1766	E-MEXP-1766-turquoise	LOC_Os03g17150	ZOS3-09 - C2H2 zinc finger protein, expressed
E-MEXP-1766	E-MEXP-1766-turquoise	LOC_Os03g17164	kinesin-related protein, putative, expressed
E-MEXP-1766	E-MEXP-1766-turquoise	LOC_Os03g17470	IN2-1 protein, putative, expressed
E-MEXP-1766	E-MEXP-1766-turquoise	LOC_Os03g17500	expressed protein
E-MEXP-1766	E-MEXP-1766-turquoise	LOC_Os03g17590	cat eye syndrome critical region protein 5 precursor, putative, expressed
E-MEXP-1766	E-MEXP-1766-turquoise	LOC_Os03g17760	RNA recognition motif containing protein, putative, expressed
E-MEXP-1766	E-MEXP-1766-turquoise	LOC_Os03g17790	OsRCI2-5 - Putative low temperature and salt responsive protein, expressed
E-MEXP-1766	E-MEXP-1766-turquoise	LOC_Os03g17810	DUF260 domain containing protein, putative, expressed
E-MEXP-1766	E-MEXP-1766-turquoise	LOC_Os03g18110	proteins of unknown function domain containing protein, putative, expressed
E-MEXP-1766	E-MEXP-1766-turquoise	LOC_Os03g18140	expressed protein
E-MEXP-1766	E-MEXP-1766-turquoise	LOC_Os03g18200	heat shock protein DnaJ, putative, expressed
E-MEXP-1766	E-MEXP-1766-turquoise	LOC_Os03g18230	expressed protein
E-MEXP-1766	E-MEXP-1766-turquoise	LOC_Os03g18490	RPGR, putative, expressed
E-MEXP-1766	E-MEXP-1766-turquoise	LOC_Os03g18590	malonyl CoA-acyl carrier protein transacylase, mitochondrial precursor, putative, expressed
E-MEXP-1766	E-MEXP-1766-turquoise	LOC_Os03g18600	cyclase/dehydrase family protein, putative, expressed
E-MEXP-1766	E-MEXP-1766-turquoise	LOC_Os03g18630	receptor-like kinase RHG1, putative, expressed
E-MEXP-1766	E-MEXP-1766-turquoise	LOC_Os03g18850	pathogenesis-related Bet v I family protein, putative, expressed
E-MEXP-1766	E-MEXP-1766-turquoise	LOC_Os03g18970	protein phosphotase protein, putative, expressed
E-MEXP-1766	E-MEXP-1766-turquoise	LOC_Os03g19080	expressed protein
E-MEXP-1766	E-MEXP-1766-turquoise	LOC_Os03g19200	DNAJ heat shock N-terminal domain-containing protein, putative, expressed
E-MEXP-1766	E-MEXP-1766-turquoise	LOC_Os03g19220	expressed protein
E-MEXP-1766	E-MEXP-1766-turquoise	LOC_Os03g19290	mitochondrial import inner membrane translocase subunit Tim17, putative, expressed
E-MEXP-1766	E-MEXP-1766-turquoise	LOC_Os03g19390	TENA/THI-4 family protein, putative, expressed
E-MEXP-1766	E-MEXP-1766-turquoise	LOC_Os03g19452	SMP-30/Gluconolaconase/LRE domain protein, putative, expressed
E-MEXP-1766	E-MEXP-1766-turquoise	LOC_Os03g19462	conserved hypothetical protein
E-MEXP-1766	E-MEXP-1766-turquoise	LOC_Os03g19670	GDSL-like lipase/acylhydrolase, putative, expressed
E-MEXP-1766	E-MEXP-1766-turquoise	LOC_Os03g19780	expressed protein
E-MEXP-1766	E-MEXP-1766-turquoise	LOC_Os03g19940	expressed protein
E-MEXP-1766	E-MEXP-1766-turquoise	LOC_Os03g19990	WD40-like Beta Propeller Repeat family protein, expressed
E-MEXP-1766	E-MEXP-1766-turquoise	LOC_Os03g20120	glycosyl transferase 8 domain containing protein, putative, expressed
E-MEXP-1766	E-MEXP-1766-turquoise	LOC_Os03g20420	alpha-N-arabinofuranosidase A, putative, expressed
E-MEXP-1766	E-MEXP-1766-turquoise	LOC_Os03g20450	expressed protein
E-MEXP-1766	E-MEXP-1766-turquoise	LOC_Os03g20460	guanylate kinase, putative, expressed
E-MEXP-1766	E-MEXP-1766-turquoise	LOC_Os03g20680	late embryogenesis abundant protein 1, putative, expressed
E-MEXP-1766	E-MEXP-1766-turquoise	LOC_Os03g21000	thioredoxin, putative, expressed
E-MEXP-1766	E-MEXP-1766-turquoise	LOC_Os03g21030	no apical meristem protein, putative, expressed
E-MEXP-1766	E-MEXP-1766-turquoise	LOC_Os03g21120	nucleoside-triphosphatase, putative, expressed
E-MEXP-1766	E-MEXP-1766-turquoise	LOC_Os03g21160	RNA-binding zinc finger protein, putative, expressed
E-MEXP-1766	E-MEXP-1766-turquoise	LOC_Os03g21260	2,3-bisphosphoglycerate-independent phosphoglycerate mutase, putative
E-MEXP-1766	E-MEXP-1766-turquoise	LOC_Os03g21380	OsCML27 - Calmodulin-related calcium sensor protein, expressed
E-MEXP-1766	E-MEXP-1766-turquoise	LOC_Os03g21510	inactive receptor kinase At2g26730 precursor, putative, expressed
E-MEXP-1766	E-MEXP-1766-turquoise	LOC_Os03g21640	expressed protein
E-MEXP-1766	E-MEXP-1766-turquoise	LOC_Os03g21650	expressed protein
E-MEXP-1766	E-MEXP-1766-turquoise	LOC_Os03g21660	transposon protein, putative, unclassified, expressed
E-MEXP-1766	E-MEXP-1766-turquoise	LOC_Os03g21730	receptor-like protein kinase precursor, putative, expressed
E-MEXP-1766	E-MEXP-1766-turquoise	LOC_Os03g21790	cupin domain containing protein, expressed
E-MEXP-1766	E-MEXP-1766-turquoise	LOC_Os03g21820	expansin precursor, putative, expressed
E-MEXP-1766	E-MEXP-1766-turquoise	LOC_Os03g22040	expressed protein
E-MEXP-1766	E-MEXP-1766-turquoise	LOC_Os03g22120	sucrose synthase, putative, expressed
E-MEXP-1766	E-MEXP-1766-turquoise	LOC_Os03g22170	AP2 domain containing protein, expressed
E-MEXP-1766	E-MEXP-1766-turquoise	LOC_Os03g22200	nodulin MtN3 family protein, putative, expressed
E-MEXP-1766	E-MEXP-1766-turquoise	LOC_Os03g22210	POEI46 - Pollen Ole e I allergen and extensin family protein precursor, expressed
E-MEXP-1766	E-MEXP-1766-turquoise	LOC_Os03g22230	POEI47 - Pollen Ole e I allergen and extensin family protein precursor, expressed
E-MEXP-1766	E-MEXP-1766-turquoise	LOC_Os03g22370	ultraviolet-B-repressible protein, putative, expressed
E-MEXP-1766	E-MEXP-1766-turquoise	LOC_Os03g22600	BTBN6 - Bric-a-Brac, Tramtrack, Broad Complex BTB domain with non-phototropic hypocotyl 3 NPH3 and coiled-coil domains, expressed
E-MEXP-1766	E-MEXP-1766-turquoise	LOC_Os03g22680	RING finger and CHY zinc finger domain-containing protein 1, putative, expressed
E-MEXP-1766	E-MEXP-1766-turquoise	LOC_Os03g22700	cyclin-dependent kinase C-2, putative, expressed
E-MEXP-1766	E-MEXP-1766-turquoise	LOC_Os03g22820	expressed protein
E-MEXP-1766	E-MEXP-1766-turquoise	LOC_Os03g22960	expressed protein
E-MEXP-1766	E-MEXP-1766-turquoise	LOC_Os03g24020	ribosomal protein L6, putative, expressed
E-MEXP-1766	E-MEXP-1766-turquoise	LOC_Os03g24460	aminotransferase domain containing protein, putative, expressed
E-MEXP-1766	E-MEXP-1766-turquoise	LOC_Os03g24870	transporter family protein, putative, expressed
E-MEXP-1766	E-MEXP-1766-turquoise	LOC_Os03g25040	GDSL-like lipase/acylhydrolase, putative, expressed
E-MEXP-1766	E-MEXP-1766-turquoise	LOC_Os03g25150	transposon protein, putative, unclassified, expressed
E-MEXP-1766	E-MEXP-1766-turquoise	LOC_Os03g25280	peroxidase precursor, putative, expressed
E-MEXP-1766	E-MEXP-1766-turquoise	LOC_Os03g25300	peroxidase precursor, putative, expressed
E-MEXP-1766	E-MEXP-1766-turquoise	LOC_Os03g25330	peroxidase precursor, putative, expressed
E-MEXP-1766	E-MEXP-1766-turquoise	LOC_Os03g25340	peroxidase precursor, putative, expressed
E-MEXP-1766	E-MEXP-1766-turquoise	LOC_Os03g25440	expressed protein
E-MEXP-1766	E-MEXP-1766-turquoise	LOC_Os03g25790	glycosyl hydrolases family 17 protein, expressed
E-MEXP-1766	E-MEXP-1766-turquoise	LOC_Os03g26210	helix-loop-helix DNA-binding domain containing protein, expressed
E-MEXP-1766	E-MEXP-1766-turquoise	LOC_Os03g26490	expressed protein
E-MEXP-1766	E-MEXP-1766-turquoise	LOC_Os03g26870	WD-40 repeat family protein, putative, expressed
E-MEXP-1766	E-MEXP-1766-turquoise	LOC_Os03g27120	ICE-like protease p20 domain containing protein, putative, expressed
E-MEXP-1766	E-MEXP-1766-turquoise	LOC_Os03g27230	phospho-2-dehydro-3-deoxyheptonate aldolase, chloroplast precursor, putative, expressed
E-MEXP-1766	E-MEXP-1766-turquoise	LOC_Os03g28140	1-phosphatidylinositol-4-phosphate 5-kinase/ zinc ion binding protein, putative, expressed
E-MEXP-1766	E-MEXP-1766-turquoise	LOC_Os03g28170	expressed protein
E-MEXP-1766	E-MEXP-1766-turquoise	LOC_Os03g28330	sucrose synthase, putative, expressed
E-MEXP-1766	E-MEXP-1766-turquoise	LOC_Os03g28940	ZIM domain containing protein, putative, expressed
E-MEXP-1766	E-MEXP-1766-turquoise	LOC_Os03g29190	PDI, putative, expressed
E-MEXP-1766	E-MEXP-1766-turquoise	LOC_Os03g29410	tyrosine protein kinase domain containing protein, putative, expressed
E-MEXP-1766	E-MEXP-1766-turquoise	LOC_Os03g29830	expressed protein
E-MEXP-1766	E-MEXP-1766-turquoise	LOC_Os03g29960	DEK C terminal domain containing protein, expressed
E-MEXP-1766	E-MEXP-1766-turquoise	LOC_Os03g30260	COBRA-like protein precursor, putative, expressed
E-MEXP-1766	E-MEXP-1766-turquoise	LOC_Os03g30830	X8 domain containing protein, expressed
E-MEXP-1766	E-MEXP-1766-turquoise	LOC_Os03g31180	diacylglycerol kinase 1, putative, expressed
E-MEXP-1766	E-MEXP-1766-turquoise	LOC_Os03g31679	annexin A7, putative, expressed
E-MEXP-1766	E-MEXP-1766-turquoise	LOC_Os03g31750	pyruvate, phosphate dikinase, chloroplast precursor, putative, expressed
E-MEXP-1766	E-MEXP-1766-turquoise	LOC_Os03g32314	allene oxide cyclase 4, chloroplast precursor, putative, expressed
E-MEXP-1766	E-MEXP-1766-turquoise	LOC_Os03g32490	DUF1230 domain containing protein, expressed
E-MEXP-1766	E-MEXP-1766-turquoise	LOC_Os03g32499	expressed protein
E-MEXP-1766	E-MEXP-1766-turquoise	LOC_Os03g32790	expressed protein
E-MEXP-1766	E-MEXP-1766-turquoise	LOC_Os03g33650	AGO7, putative, expressed
E-MEXP-1766	E-MEXP-1766-turquoise	LOC_Os03g34040	ribosomal protein, putative, expressed
E-MEXP-1766	E-MEXP-1766-turquoise	LOC_Os03g36560	peroxidase precursor, putative, expressed
E-MEXP-1766	E-MEXP-1766-turquoise	LOC_Os03g36650	cysteine-rich repeat secretory protein 55 precursor, putative, expressed
E-MEXP-1766	E-MEXP-1766-turquoise	LOC_Os03g36750	cbbY, putative, expressed
E-MEXP-1766	E-MEXP-1766-turquoise	LOC_Os03g36960	expressed protein
E-MEXP-1766	E-MEXP-1766-turquoise	LOC_Os03g37490	MATE efflux family protein, putative, expressed
E-MEXP-1766	E-MEXP-1766-turquoise	LOC_Os03g37810	expressed protein
E-MEXP-1766	E-MEXP-1766-turquoise	LOC_Os03g38010	nuf2 family protein, expressed
E-MEXP-1766	E-MEXP-1766-turquoise	LOC_Os03g38050	galactosyltransferase, putative, expressed
E-MEXP-1766	E-MEXP-1766-turquoise	LOC_Os03g38540	folic acid binding protein, putative, expressed
E-MEXP-1766	E-MEXP-1766-turquoise	LOC_Os03g39020	Kinesin motor domain domain containing protein, expressed
E-MEXP-1766	E-MEXP-1766-turquoise	LOC_Os03g39432	CPuORF31 - conserved peptide uORF-containing transcript, expressed
E-MEXP-1766	E-MEXP-1766-turquoise	LOC_Os03g39740	expressed protein
E-MEXP-1766	E-MEXP-1766-turquoise	LOC_Os03g40070	transposon protein, putative, unclassified, expressed
E-MEXP-1766	E-MEXP-1766-turquoise	LOC_Os03g40194	disease resistance RPP13-like protein 1, putative, expressed
E-MEXP-1766	E-MEXP-1766-turquoise	LOC_Os03g40670	glycerophosphoryl diester phosphodiesterase family protein, putative, expressed
E-MEXP-1766	E-MEXP-1766-turquoise	LOC_Os03g40830	OsSub30 - Putative Subtilisin homologue, expressed
E-MEXP-1766	E-MEXP-1766-turquoise	LOC_Os03g41100	cyclin, putative, expressed
E-MEXP-1766	E-MEXP-1766-turquoise	LOC_Os03g41130	expressed protein
E-MEXP-1766	E-MEXP-1766-turquoise	LOC_Os03g41350	BTBN7 - Bric-a-Brac, Tramtrack, Broad Complex BTB domain with non-phototropic hypocotyl 3 NPH3 domain, expressed
E-MEXP-1766	E-MEXP-1766-turquoise	LOC_Os03g41510	oxidoreductase, aldo/keto reductase family protein, putative, expressed
E-MEXP-1766	E-MEXP-1766-turquoise	LOC_Os03g42070	cyclin, putative, expressed
E-MEXP-1766	E-MEXP-1766-turquoise	LOC_Os03g42100	helix-loop-helix DNA-binding domain containing protein
E-MEXP-1766	E-MEXP-1766-turquoise	LOC_Os03g42110	semialdehyde dehydrogenase, NAD binding domain containing protein, putative, expressed
E-MEXP-1766	E-MEXP-1766-turquoise	LOC_Os03g42130	gibberellin 20 oxidase 2, putative, expressed
E-MEXP-1766	E-MEXP-1766-turquoise	LOC_Os03g42420	B3 DNA binding domain containing protein, expressed
E-MEXP-1766	E-MEXP-1766-turquoise	LOC_Os03g42520	expressed protein
E-MEXP-1766	E-MEXP-1766-turquoise	LOC_Os03g43010	expressed protein
E-MEXP-1766	E-MEXP-1766-turquoise	LOC_Os03g43400	OsIAA11 - Auxin-responsive Aux/IAA gene family member, expressed
E-MEXP-1766	E-MEXP-1766-turquoise	LOC_Os03g43410	OsIAA12 - Auxin-responsive Aux/IAA gene family member, expressed
E-MEXP-1766	E-MEXP-1766-turquoise	LOC_Os03g43670	TKL_IRAK_CR4L.1 - The CR4L subfamily has homology with Crinkly4, expressed
E-MEXP-1766	E-MEXP-1766-turquoise	LOC_Os03g43684	KIP1, putative, expressed
E-MEXP-1766	E-MEXP-1766-turquoise	LOC_Os03g43990	BTBN8 - Bric-a-Brac, Tramtrack, Broad Complex BTB domain with non-phototropic hypocotyl 3 NPH3 and coiled-coil domains, expressed
E-MEXP-1766	E-MEXP-1766-turquoise	LOC_Os03g44710	YABBY domain containing protein, putative, expressed
E-MEXP-1766	E-MEXP-1766-turquoise	LOC_Os03g45230	expressed protein
E-MEXP-1766	E-MEXP-1766-turquoise	LOC_Os03g45250	2-aminoethanethiol dioxygenase, putative, expressed
E-MEXP-1766	E-MEXP-1766-turquoise	LOC_Os03g45340	hsp20/alpha crystallin family protein, putative, expressed
E-MEXP-1766	E-MEXP-1766-turquoise	LOC_Os03g45730	DNA-binding protein-like, putative, expressed
E-MEXP-1766	E-MEXP-1766-turquoise	LOC_Os03g45760	expressed protein
E-MEXP-1766	E-MEXP-1766-turquoise	LOC_Os03g45920	tubulin/FtsZ domain containing protein, putative, expressed
E-MEXP-1766	E-MEXP-1766-turquoise	LOC_Os03g45960	thaumatin, putative, expressed
E-MEXP-1766	E-MEXP-1766-turquoise	LOC_Os03g46060	thaumatin family domain containing protein, expressed
E-MEXP-1766	E-MEXP-1766-turquoise	LOC_Os03g46070	thaumatin, putative, expressed
E-MEXP-1766	E-MEXP-1766-turquoise	LOC_Os03g46100	cupin domain containing protein, expressed
E-MEXP-1766	E-MEXP-1766-turquoise	LOC_Os03g46260	DUF581 domain containing protein, expressed
E-MEXP-1766	E-MEXP-1766-turquoise	LOC_Os03g46300	conserved hypothetical protein
E-MEXP-1766	E-MEXP-1766-turquoise	LOC_Os03g46640	deoxyuridine 5-triphosphate nucleotidohydrolase, putative, expressed
E-MEXP-1766	E-MEXP-1766-turquoise	LOC_Os03g46910	pyruvate kinase, putative, expressed
E-MEXP-1766	E-MEXP-1766-turquoise	LOC_Os03g46920	expressed protein
E-MEXP-1766	E-MEXP-1766-turquoise	LOC_Os03g47070	RXW8, putative, expressed
E-MEXP-1766	E-MEXP-1766-turquoise	LOC_Os03g47140	growth regulating factor protein, putative, expressed
E-MEXP-1766	E-MEXP-1766-turquoise	LOC_Os03g47190	expressed protein
E-MEXP-1766	E-MEXP-1766-turquoise	LOC_Os03g47740	homeodomain protein, putative, expressed
E-MEXP-1766	E-MEXP-1766-turquoise	LOC_Os03g47940	GDSL-like lipase/acylhydrolase, putative, expressed
E-MEXP-1766	E-MEXP-1766-turquoise	LOC_Os03g48180	peptide transporter PTR2, putative, expressed
E-MEXP-1766	E-MEXP-1766-turquoise	LOC_Os03g48310	plasma membrane ATPase, putative, expressed
E-MEXP-1766	E-MEXP-1766-turquoise	LOC_Os03g49190	oleosin, putative, expressed
E-MEXP-1766	E-MEXP-1766-turquoise	LOC_Os03g49220	adenylosuccinate synthetase, chloroplast precursor, putative, expressed
E-MEXP-1766	E-MEXP-1766-turquoise	LOC_Os03g49260	lipoxygenase, putative, expressed
E-MEXP-1766	E-MEXP-1766-turquoise	LOC_Os03g49270	THION36 - Plant thionin family protein precursor, expressed
E-MEXP-1766	E-MEXP-1766-turquoise	LOC_Os03g49524	anthocyanidin 3-O-glucosyltransferase, putative, expressed
E-MEXP-1766	E-MEXP-1766-turquoise	LOC_Os03g49550	glucosyltransferase, putative, expressed
E-MEXP-1766	E-MEXP-1766-turquoise	LOC_Os03g49600	Os3bglu7 - beta-glucosidase, exo-beta-glucanse, expressed
E-MEXP-1766	E-MEXP-1766-turquoise	LOC_Os03g49610	Os3bglu8 - beta-glucosidase, exo-beta-glucansase, high similarity to Os3bglu7, expressed
E-MEXP-1766	E-MEXP-1766-turquoise	LOC_Os03g49630	expressed protein
E-MEXP-1766	E-MEXP-1766-turquoise	LOC_Os03g49750	protein kinase family protein, putative, expressed
E-MEXP-1766	E-MEXP-1766-turquoise	LOC_Os03g49830	expressed protein
E-MEXP-1766	E-MEXP-1766-turquoise	LOC_Os03g50030	phospholipase A2, putative, expressed
E-MEXP-1766	E-MEXP-1766-turquoise	LOC_Os03g50070	DUF1295 domain containing protein, putative, expressed
E-MEXP-1766	E-MEXP-1766-turquoise	LOC_Os03g50160	plastocyanin-like domain containing protein, putative, expressed
E-MEXP-1766	E-MEXP-1766-turquoise	LOC_Os03g50420	expressed protein
E-MEXP-1766	E-MEXP-1766-turquoise	LOC_Os03g50490	glutamine synthetase, catalytic domain containing protein, expressed
E-MEXP-1766	E-MEXP-1766-turquoise	LOC_Os03g50500	PPR repeat domain containing protein, putative, expressed
E-MEXP-1766	E-MEXP-1766-turquoise	LOC_Os03g50520	dynamin family protein, putative, expressed
E-MEXP-1766	E-MEXP-1766-turquoise	LOC_Os03g50970	retrotransposon protein, putative, Ty1-copia subclass, expressed
E-MEXP-1766	E-MEXP-1766-turquoise	LOC_Os03g51010	hydrolase, alpha/beta fold family domain containing protein, expressed
E-MEXP-1766	E-MEXP-1766-turquoise	LOC_Os03g51080	glutamate decarboxylase, putative, expressed
E-MEXP-1766	E-MEXP-1766-turquoise	LOC_Os03g51150	expressed protein
E-MEXP-1766	E-MEXP-1766-turquoise	LOC_Os03g51350	expressed protein
E-MEXP-1766	E-MEXP-1766-turquoise	LOC_Os03g51440	LRR receptor-like protein kinase, putative, expressed
E-MEXP-1766	E-MEXP-1766-turquoise	LOC_Os03g51530	expressed protein
E-MEXP-1766	E-MEXP-1766-turquoise	LOC_Os03g51580	helix-loop-helix DNA-binding domain containing protein, expressed
E-MEXP-1766	E-MEXP-1766-turquoise	LOC_Os03g52040	OsSCP19 - Putative Serine Carboxypeptidase homologue, expressed
E-MEXP-1766	E-MEXP-1766-turquoise	LOC_Os03g52070	OsSCP20 - Putative Serine Carboxypeptidase homologue, expressed
E-MEXP-1766	E-MEXP-1766-turquoise	LOC_Os03g52080	OsSCP21 - Putative Serine Carboxypeptidase homologue, expressed
E-MEXP-1766	E-MEXP-1766-turquoise	LOC_Os03g52130	expressed protein
E-MEXP-1766	E-MEXP-1766-turquoise	LOC_Os03g52320	GRF-interacting factor 1, putative, expressed
E-MEXP-1766	E-MEXP-1766-turquoise	LOC_Os03g52360	PIII3 - Proteinase inhibitor II family protein precursor, putative, expressed
E-MEXP-1766	E-MEXP-1766-turquoise	LOC_Os03g52630	endoglucanase, putative, expressed
E-MEXP-1766	E-MEXP-1766-turquoise	LOC_Os03g52650	syntaxin-related protein, putative, expressed
E-MEXP-1766	E-MEXP-1766-turquoise	LOC_Os03g52720	magnesium-dependent phosphatase 1, putative, expressed
E-MEXP-1766	E-MEXP-1766-turquoise	LOC_Os03g52860	lipoxygenase, putative, expressed
E-MEXP-1766	E-MEXP-1766-turquoise	LOC_Os03g53150	OsIAA13 - Auxin-responsive Aux/IAA gene family member, expressed
E-MEXP-1766	E-MEXP-1766-turquoise	LOC_Os03g53300	expressed protein
E-MEXP-1766	E-MEXP-1766-turquoise	LOC_Os03g53400	transmembrane BAX inhibitor motif-containing protein, putative, expressed
E-MEXP-1766	E-MEXP-1766-turquoise	LOC_Os03g53580	expressed protein
E-MEXP-1766	E-MEXP-1766-turquoise	LOC_Os03g53620	late embryogenesis abundant protein D-34, putative, expressed
E-MEXP-1766	E-MEXP-1766-turquoise	LOC_Os03g53640	expressed protein
E-MEXP-1766	E-MEXP-1766-turquoise	LOC_Os03g53650	cysteine synthase, putative, expressed
E-MEXP-1766	E-MEXP-1766-turquoise	LOC_Os03g53750	nuclear prelamin A recognition factor, putative, expressed
E-MEXP-1766	E-MEXP-1766-turquoise	LOC_Os03g53770	RNA recognition motif containing protein, putative, expressed
E-MEXP-1766	E-MEXP-1766-turquoise	LOC_Os03g53800	periplasmic beta-glucosidase precursor, putative, expressed
E-MEXP-1766	E-MEXP-1766-turquoise	LOC_Os03g53860	periplasmic beta-glucosidase precursor, putative, expressed
E-MEXP-1766	E-MEXP-1766-turquoise	LOC_Os03g53900	universal stress protein domain containing protein, putative, expressed
E-MEXP-1766	E-MEXP-1766-turquoise	LOC_Os03g53920	kinesin motor domain containing protein, putative, expressed
E-MEXP-1766	E-MEXP-1766-turquoise	LOC_Os03g54000	oligopeptide transporter, putative, expressed
E-MEXP-1766	E-MEXP-1766-turquoise	LOC_Os03g54040	ribosomal protein L6, putative, expressed
E-MEXP-1766	E-MEXP-1766-turquoise	LOC_Os03g54910	X8 domain containing protein, expressed
E-MEXP-1766	E-MEXP-1766-turquoise	LOC_Os03g55120	plastocyanin-like domain containing protein, putative, expressed
E-MEXP-1766	E-MEXP-1766-turquoise	LOC_Os03g55140	transducin family protein, putative, expressed
E-MEXP-1766	E-MEXP-1766-turquoise	LOC_Os03g55200	ORC5 - Putative origin recognition complex subunit 5, expressed
E-MEXP-1766	E-MEXP-1766-turquoise	LOC_Os03g55260	cytochrome P450, putative, expressed
E-MEXP-1766	E-MEXP-1766-turquoise	LOC_Os03g55400	expressed protein
E-MEXP-1766	E-MEXP-1766-turquoise	LOC_Os03g55410	peroxidase precursor, putative, expressed
E-MEXP-1766	E-MEXP-1766-turquoise	LOC_Os03g55720	cytochrome b6f complex subunit, putative, expressed
E-MEXP-1766	E-MEXP-1766-turquoise	LOC_Os03g55800	cytochrome P450, putative, expressed
E-MEXP-1766	E-MEXP-1766-turquoise	LOC_Os03g55830	BTBN10 - Bric-a-Brac, Tramtrack, Broad Complex BTB domain with non-phototropic hypocotyl 3 NPH3 and coiled-coil domains, expressed
E-MEXP-1766	E-MEXP-1766-turquoise	LOC_Os03g55890	ternary complex factor MIP1, putative, expressed
E-MEXP-1766	E-MEXP-1766-turquoise	LOC_Os03g55930	ribosomal protein, putative, expressed
E-MEXP-1766	E-MEXP-1766-turquoise	LOC_Os03g55960	EF hand family protein, putative, expressed
E-MEXP-1766	E-MEXP-1766-turquoise	LOC_Os03g56070	expressed protein
E-MEXP-1766	E-MEXP-1766-turquoise	LOC_Os03g56260	kinesin motor domain containing protein, putative, expressed
E-MEXP-1766	E-MEXP-1766-turquoise	LOC_Os03g56380	methyltransferase, putative, expressed
E-MEXP-1766	E-MEXP-1766-turquoise	LOC_Os03g56470	protein kinase family protein, putative, expressed
E-MEXP-1766	E-MEXP-1766-turquoise	LOC_Os03g56490	DNA topoisomerase IV subunit A, putative
E-MEXP-1766	E-MEXP-1766-turquoise	LOC_Os03g56590	expressed protein
E-MEXP-1766	E-MEXP-1766-turquoise	LOC_Os03g56670	photosystem I reaction center subunit III, chloroplast precursor, putative, expressed
E-MEXP-1766	E-MEXP-1766-turquoise	LOC_Os03g56820	fatty acid hydroxylase, putative, expressed
E-MEXP-1766	E-MEXP-1766-turquoise	LOC_Os03g56840	GTP-binding protein, putative, expressed
E-MEXP-1766	E-MEXP-1766-turquoise	LOC_Os03g56860	expressed protein
E-MEXP-1766	E-MEXP-1766-turquoise	LOC_Os03g56900	reticulon domain containing protein, putative, expressed
E-MEXP-1766	E-MEXP-1766-turquoise	LOC_Os03g57000	DNA topoisomerase IV subunit A, putative
E-MEXP-1766	E-MEXP-1766-turquoise	LOC_Os03g57070	amine oxidase-related, putative, expressed
E-MEXP-1766	E-MEXP-1766-turquoise	LOC_Os03g57410	RING-H2 finger protein ATL5D, putative, expressed
E-MEXP-1766	E-MEXP-1766-turquoise	LOC_Os03g57450	CAMK_CAMK_like.2 - CAMK includes calcium/calmodulin depedent protein kinases, expressed
E-MEXP-1766	E-MEXP-1766-turquoise	LOC_Os03g57460	fasciclin domain containing protein, expressed
E-MEXP-1766	E-MEXP-1766-turquoise	LOC_Os03g57660	peptidase, putative, expressed
E-MEXP-1766	E-MEXP-1766-turquoise	LOC_Os03g57960	cupin domain containing protein, expressed
E-MEXP-1766	E-MEXP-1766-turquoise	LOC_Os03g58040	glutamate dehydrogenase protein, putative, expressed
E-MEXP-1766	E-MEXP-1766-turquoise	LOC_Os03g58170	stem-specific protein TSJT1, putative, expressed
E-MEXP-1766	E-MEXP-1766-turquoise	LOC_Os03g58230	plant-specific domain TIGR01615 family protein, expressed
E-MEXP-1766	E-MEXP-1766-turquoise	LOC_Os03g58260	indole-3-glycerol phosphate lyase, chloroplast precursor, putative, expressed
E-MEXP-1766	E-MEXP-1766-turquoise	LOC_Os03g58300	indole-3-glycerol phosphate lyase, chloroplast precursor, putative, expressed
E-MEXP-1766	E-MEXP-1766-turquoise	LOC_Os03g58350	OsIAA14 - Auxin-responsive Aux/IAA gene family member, expressed
E-MEXP-1766	E-MEXP-1766-turquoise	LOC_Os03g58490	DUF593 domain containing protein, expressed
E-MEXP-1766	E-MEXP-1766-turquoise	LOC_Os03g58600	PAZ domain containing protein, putative, expressed
E-MEXP-1766	E-MEXP-1766-turquoise	LOC_Os03g58920	galactosyltransferase family protein, putative, expressed
E-MEXP-1766	E-MEXP-1766-turquoise	LOC_Os03g58980	Cupin domain containing protein, expressed
E-MEXP-1766	E-MEXP-1766-turquoise	LOC_Os03g59080	AMP-binding enzyme, putative, expressed
E-MEXP-1766	E-MEXP-1766-turquoise	LOC_Os03g59240	carboxyl-terminal peptidase, putative, expressed
E-MEXP-1766	E-MEXP-1766-turquoise	LOC_Os03g59300	expressed protein
E-MEXP-1766	E-MEXP-1766-turquoise	LOC_Os03g59320	expressed protein
E-MEXP-1766	E-MEXP-1766-turquoise	LOC_Os03g59340	CESA2 - cellulose synthase, expressed
E-MEXP-1766	E-MEXP-1766-turquoise	LOC_Os03g59360	remorin, putative, expressed
E-MEXP-1766	E-MEXP-1766-turquoise	LOC_Os03g59380	LTPL28 - Protease inhibitor/seed storage/LTP family protein precursor, expressed
E-MEXP-1766	E-MEXP-1766-turquoise	LOC_Os03g59440	dirigent, putative, expressed
E-MEXP-1766	E-MEXP-1766-turquoise	LOC_Os03g59450	transporter-related, putative, expressed
E-MEXP-1766	E-MEXP-1766-turquoise	LOC_Os03g59640	magnesium-chelatase subunit chlD, chloroplast precursor, putative, expressed
E-MEXP-1766	E-MEXP-1766-turquoise	LOC_Os03g59650	BRCA1 C Terminus domain containing protein, expressed
E-MEXP-1766	E-MEXP-1766-turquoise	LOC_Os03g59660	clathrin adaptor complex small chain domain containing protein, expressed
E-MEXP-1766	E-MEXP-1766-turquoise	LOC_Os03g59950	receptor-like kinase, putative
E-MEXP-1766	E-MEXP-1766-turquoise	LOC_Os03g60090	methylenetetrahydrofolate reductase, putative, expressed
E-MEXP-1766	E-MEXP-1766-turquoise	LOC_Os03g60100	50S ribosomal protein L17, putative, expressed
E-MEXP-1766	E-MEXP-1766-turquoise	LOC_Os03g60340	leaf senescence related protein, putative, expressed
E-MEXP-1766	E-MEXP-1766-turquoise	LOC_Os03g60560	ZOS3-21 - C2H2 zinc finger protein, expressed
E-MEXP-1766	E-MEXP-1766-turquoise	LOC_Os03g60580	actin-depolymerizing factor, putative, expressed
E-MEXP-1766	E-MEXP-1766-turquoise	LOC_Os03g60720	expansin precursor, putative, expressed
E-MEXP-1766	E-MEXP-1766-turquoise	LOC_Os03g60810	lectin-like receptor kinase, putative, expressed
E-MEXP-1766	E-MEXP-1766-turquoise	LOC_Os03g61080	expressed protein
E-MEXP-1766	E-MEXP-1766-turquoise	LOC_Os03g61160	expressed protein
E-MEXP-1766	E-MEXP-1766-turquoise	LOC_Os03g61260	ribosomal L18p/L5e family protein, putative, expressed
E-MEXP-1766	E-MEXP-1766-turquoise	LOC_Os03g61270	OsMan04 - Endo-Beta-Mannanase, expressed
E-MEXP-1766	E-MEXP-1766-turquoise	LOC_Os03g61470	uncharacterized Cys-rich domain containing protein, putative, expressed
E-MEXP-1766	E-MEXP-1766-turquoise	LOC_Os03g61540	lipase class 3 family protein, putative, expressed
E-MEXP-1766	E-MEXP-1766-turquoise	LOC_Os03g61590	expressed protein
E-MEXP-1766	E-MEXP-1766-turquoise	LOC_Os03g61620	expressed protein
E-MEXP-1766	E-MEXP-1766-turquoise	LOC_Os03g62010	harpin-induced protein 1 domain containing protein, expressed
E-MEXP-1766	E-MEXP-1766-turquoise	LOC_Os03g62060	hydrolase, putative, expressed
E-MEXP-1766	E-MEXP-1766-turquoise	LOC_Os03g62160	expressed protein
E-MEXP-1766	E-MEXP-1766-turquoise	LOC_Os03g62200	ammonium transporter protein, putative, expressed
E-MEXP-1766	E-MEXP-1766-turquoise	LOC_Os03g62330	expressed protein
E-MEXP-1766	E-MEXP-1766-turquoise	LOC_Os03g62480	anthocyanidin 5,3-O-glucosyltransferase, putative, expressed
E-MEXP-1766	E-MEXP-1766-turquoise	LOC_Os03g62590	oxidoreductase, short chain dehydrogenase/reductase family domain containing protein, expressed
E-MEXP-1766	E-MEXP-1766-turquoise	LOC_Os03g62740	GDSL-like lipase/acylhydrolase, putative, expressed
E-MEXP-1766	E-MEXP-1766-turquoise	LOC_Os03g62780	S1 RNA binding domain containing protein, expressed
E-MEXP-1766	E-MEXP-1766-turquoise	LOC_Os03g62950	expressed protein
E-MEXP-1766	E-MEXP-1766-turquoise	LOC_Os03g63200	powdery mildew resistance protein PM3b, putative, expressed
E-MEXP-1766	E-MEXP-1766-turquoise	LOC_Os03g63300	NLI interacting factor-like phosphatase, putative, expressed
E-MEXP-1766	E-MEXP-1766-turquoise	LOC_Os03g63370	CRAL/TRIO domain containing protein, expressed
E-MEXP-1766	E-MEXP-1766-turquoise	LOC_Os03g63380	expressed protein
E-MEXP-1766	E-MEXP-1766-turquoise	LOC_Os03g63480	ankyrin repeat domain containing protein, expressed
E-MEXP-1766	E-MEXP-1766-turquoise	LOC_Os03g63540	lysine-rich arabinogalactan protein 19 precursor, putative, expressed
E-MEXP-1766	E-MEXP-1766-turquoise	LOC_Os03g63760	glycosyl hydrolases family 16, putative, expressed
E-MEXP-1766	E-MEXP-1766-turquoise	LOC_Os03g63810	WRKY DNA-binding domain containing protein, expressed
E-MEXP-1766	E-MEXP-1766-turquoise	LOC_Os03g63900	1-aminocyclopropane-1-carboxylate oxidase 2, putative, expressed
E-MEXP-1766	E-MEXP-1766-turquoise	LOC_Os03g63930	acyl carrier protein, putative, expressed
E-MEXP-1766	E-MEXP-1766-turquoise	LOC_Os03g63970	gibberellin 20 oxidase 1, putative, expressed
E-MEXP-1766	E-MEXP-1766-turquoise	LOC_Os03g64030	receptor protein kinase, putative, expressed
E-MEXP-1766	E-MEXP-1766-turquoise	LOC_Os03g64050	receptor protein kinase, putative, expressed
E-MEXP-1766	E-MEXP-1766-turquoise	LOC_Os03g64070	uncharacterized protein PA4923, putative, expressed
E-MEXP-1766	E-MEXP-1766-turquoise	LOC_Os03g64170	GDSL-like lipase/acylhydrolase, putative, expressed
E-MEXP-1766	E-MEXP-1766-turquoise	LOC_Os03g64200	ABC-2 type transporter, putative, expressed
E-MEXP-1766	E-MEXP-1766-turquoise	LOC_Os04g01140	cytochrome P450 93A2, putative, expressed
E-MEXP-1766	E-MEXP-1766-turquoise	LOC_Os04g01230	phosphoglycerate mutase, putative, expressed
E-MEXP-1766	E-MEXP-1766-turquoise	LOC_Os04g01470	O-methyltransferase, putative, expressed
E-MEXP-1766	E-MEXP-1766-turquoise	LOC_Os04g01500	expressed protein
E-MEXP-1766	E-MEXP-1766-turquoise	LOC_Os04g01510	DUF1295 domain containing protein, putative, expressed
E-MEXP-1766	E-MEXP-1766-turquoise	LOC_Os04g01540	expressed protein
E-MEXP-1766	E-MEXP-1766-turquoise	LOC_Os04g01674	erythronate-4-phosphate dehydrogenase domain containing protein, expressed
E-MEXP-1766	E-MEXP-1766-turquoise	LOC_Os04g01690	pyridoxal-dependent decarboxylase protein, putative, expressed
E-MEXP-1766	E-MEXP-1766-turquoise	LOC_Os04g01740	heat shock protein, putative, expressed
E-MEXP-1766	E-MEXP-1766-turquoise	LOC_Os04g02510	ZOS4-01 - C2H2 zinc finger protein, expressed
E-MEXP-1766	E-MEXP-1766-turquoise	LOC_Os04g02620	oxidoreductase, short chain dehydrogenase/reductase family, putative, expressed
E-MEXP-1766	E-MEXP-1766-turquoise	LOC_Os04g02640	3-ketoacyl-CoA synthase 6, putative, expressed
E-MEXP-1766	E-MEXP-1766-turquoise	LOC_Os04g02754	amidase family protein, putative, expressed
E-MEXP-1766	E-MEXP-1766-turquoise	LOC_Os04g03579	protein kinase, putative, expressed
E-MEXP-1766	E-MEXP-1766-turquoise	LOC_Os04g03980	flavin monooxygenase, putative, expressed
E-MEXP-1766	E-MEXP-1766-turquoise	LOC_Os04g04330	receptor-like protein kinase 2 precursor, putative, expressed
E-MEXP-1766	E-MEXP-1766-turquoise	LOC_Os04g05010	CBS domain containing membrane protein, putative, expressed
E-MEXP-1766	E-MEXP-1766-turquoise	LOC_Os04g05050	pectate lyase precursor, putative, expressed
E-MEXP-1766	E-MEXP-1766-turquoise	LOC_Os04g06910	conserved hypothetical protein
E-MEXP-1766	E-MEXP-1766-turquoise	LOC_Os04g08350	cysteine synthase, chloroplast/chromoplast precursor, putative, expressed
E-MEXP-1766	E-MEXP-1766-turquoise	LOC_Os04g08450	expressed protein
E-MEXP-1766	E-MEXP-1766-turquoise	LOC_Os04g08550	oxidoreductase, aldo/keto reductase family protein, putative, expressed
E-MEXP-1766	E-MEXP-1766-turquoise	LOC_Os04g08560	protein phosphatase 2C, putative, expressed
E-MEXP-1766	E-MEXP-1766-turquoise	LOC_Os04g08764	avr9/Cf-9 rapidly elicited protein 137, putative, expressed
E-MEXP-1766	E-MEXP-1766-turquoise	LOC_Os04g09260	transferase family protein, putative, expressed
E-MEXP-1766	E-MEXP-1766-turquoise	LOC_Os04g09654	O-methyltransferase, putative, expressed
E-MEXP-1766	E-MEXP-1766-turquoise	LOC_Os04g09900	ent-kaurene synthase, chloroplast precursor, putative, expressed
E-MEXP-1766	E-MEXP-1766-turquoise	LOC_Os04g09920	cytochrome P450, putative, expressed
E-MEXP-1766	E-MEXP-1766-turquoise	LOC_Os04g10010	sex determination protein tasselseed-2, putative, expressed
E-MEXP-1766	E-MEXP-1766-turquoise	LOC_Os04g10060	ent-kaurene synthase, chloroplast precursor, putative, expressed
E-MEXP-1766	E-MEXP-1766-turquoise	LOC_Os04g10160	cytochrome P450, putative, expressed
E-MEXP-1766	E-MEXP-1766-turquoise	LOC_Os04g10460	amidase, putative, expressed
E-MEXP-1766	E-MEXP-1766-turquoise	LOC_Os04g10530	amidase, putative, expressed
E-MEXP-1766	E-MEXP-1766-turquoise	LOC_Os04g10650	CDT1A - Putative DNA replication initiation protein, expressed
E-MEXP-1766	E-MEXP-1766-turquoise	LOC_Os04g10940	expressed protein
E-MEXP-1766	E-MEXP-1766-turquoise	LOC_Os04g11390	expressed protein
E-MEXP-1766	E-MEXP-1766-turquoise	LOC_Os04g11820	white-brown complex homolog protein, putative, expressed
E-MEXP-1766	E-MEXP-1766-turquoise	LOC_Os04g12010	glycosyltransferase, putative, expressed
E-MEXP-1766	E-MEXP-1766-turquoise	LOC_Os04g14410	expressed protein
E-MEXP-1766	E-MEXP-1766-turquoise	LOC_Os04g14690	flavin-containing monooxygenase family protein, putative, expressed
E-MEXP-1766	E-MEXP-1766-turquoise	LOC_Os04g15690	DSBA-like thioredoxin domain containing protein, expressed
E-MEXP-1766	E-MEXP-1766-turquoise	LOC_Os04g15800	expressed protein
E-MEXP-1766	E-MEXP-1766-turquoise	LOC_Os04g15840	expansin precursor, putative, expressed
E-MEXP-1766	E-MEXP-1766-turquoise	LOC_Os04g15920	dehydrogenase, putative, expressed
E-MEXP-1766	E-MEXP-1766-turquoise	LOC_Os04g16450	aquaporin protein, putative, expressed
E-MEXP-1766	E-MEXP-1766-turquoise	LOC_Os04g17660	rhodanese-like domain containing protein, putative, expressed
E-MEXP-1766	E-MEXP-1766-turquoise	LOC_Os04g19740	transketolase, chloroplast precursor, putative, expressed
E-MEXP-1766	E-MEXP-1766-turquoise	LOC_Os04g19960	retrotransposon protein, putative, unclassified, expressed
E-MEXP-1766	E-MEXP-1766-turquoise	LOC_Os04g20280	expressed protein
E-MEXP-1766	E-MEXP-1766-turquoise	LOC_Os04g20330	UDP-glucoronosyl/UDP-glucosyl transferase, putative, expressed
E-MEXP-1766	E-MEXP-1766-turquoise	LOC_Os04g20680	wall-associated receptor kinase 3 precursor, putative, expressed
E-MEXP-1766	E-MEXP-1766-turquoise	LOC_Os04g21350	flowering promoting factor-like 1, putative, expressed
E-MEXP-1766	E-MEXP-1766-turquoise	LOC_Os04g21580	retrotransposon protein, putative, unclassified, expressed
E-MEXP-1766	E-MEXP-1766-turquoise	LOC_Os04g21600	expressed protein
E-MEXP-1766	E-MEXP-1766-turquoise	LOC_Os04g22390	short chain dehydrogenase/reductase protein, putative, expressed
E-MEXP-1766	E-MEXP-1766-turquoise	LOC_Os04g23700	lectin protein kinase family protein, putative, expressed
E-MEXP-1766	E-MEXP-1766-turquoise	LOC_Os04g24130	conserved hypothetical protein
E-MEXP-1766	E-MEXP-1766-turquoise	LOC_Os04g24328	jasmonate-induced protein, putative, expressed
E-MEXP-1766	E-MEXP-1766-turquoise	LOC_Os04g24600	cysteine proteinase 1 precursor, putative, expressed
E-MEXP-1766	E-MEXP-1766-turquoise	LOC_Os04g25440	cytokinin-O-glucosyltransferase 2, putative, expressed
E-MEXP-1766	E-MEXP-1766-turquoise	LOC_Os04g25560	OsSCP23 - Putative Serine Carboxypeptidase homologue, expressed
E-MEXP-1766	E-MEXP-1766-turquoise	LOC_Os04g26870	oxidoreductase, aldo/keto reductase family protein, putative, expressed
E-MEXP-1766	E-MEXP-1766-turquoise	LOC_Os04g27060	oxidoreductase, aldo/keto reductase family protein, putative, expressed
E-MEXP-1766	E-MEXP-1766-turquoise	LOC_Os04g28250	cysteine proteinase inhibitor precursor, putative, expressed
E-MEXP-1766	E-MEXP-1766-turquoise	LOC_Os04g28260	Kinesin motor domain domain containing protein, expressed
E-MEXP-1766	E-MEXP-1766-turquoise	LOC_Os04g28420	peptidyl-prolyl isomerase, putative, expressed
E-MEXP-1766	E-MEXP-1766-turquoise	LOC_Os04g28820	retrotransposon protein, putative, unclassified, expressed
E-MEXP-1766	E-MEXP-1766-turquoise	LOC_Os04g28990	dehydrogenase, putative, expressed
E-MEXP-1766	E-MEXP-1766-turquoise	LOC_Os04g29000	sulfotransferase domain containing protein, expressed
E-MEXP-1766	E-MEXP-1766-turquoise	LOC_Os04g29920	reticulon domain containing protein, putative, expressed
E-MEXP-1766	E-MEXP-1766-turquoise	LOC_Os04g29960	OsWAK43 - OsWAK receptor-like protein kinase, expressed
E-MEXP-1766	E-MEXP-1766-turquoise	LOC_Os04g30420	dehydrogenase, putative, expressed
E-MEXP-1766	E-MEXP-1766-turquoise	LOC_Os04g30720	kinesin motor domain containing protein, putative, expressed
E-MEXP-1766	E-MEXP-1766-turquoise	LOC_Os04g31400	expressed protein
E-MEXP-1766	E-MEXP-1766-turquoise	LOC_Os04g31700	methylisocitrate lyase 2, putative, expressed
E-MEXP-1766	E-MEXP-1766-turquoise	LOC_Os04g31710	expressed protein
E-MEXP-1766	E-MEXP-1766-turquoise	LOC_Os04g32010	thiamine pyrophosphate enzyme, C-terminal TPP binding domain containing protein, expressed
E-MEXP-1766	E-MEXP-1766-turquoise	LOC_Os04g32070	dehydrogenase/reductase, putative, expressed
E-MEXP-1766	E-MEXP-1766-turquoise	LOC_Os04g32320	glycerophosphoryl diester phosphodiesterase family protein, putative, expressed
E-MEXP-1766	E-MEXP-1766-turquoise	LOC_Os04g32540	OsSCP24 - Putative Serine Carboxypeptidase homologue, expressed
E-MEXP-1766	E-MEXP-1766-turquoise	LOC_Os04g32980	protein binding protein, putative, expressed
E-MEXP-1766	E-MEXP-1766-turquoise	LOC_Os04g33115	hypothetical protein
E-MEXP-1766	E-MEXP-1766-turquoise	LOC_Os04g33150	desiccation-related protein PCC13-62 precursor, putative, expressed
E-MEXP-1766	E-MEXP-1766-turquoise	LOC_Os04g33390	prephenate dehydratase domain containing protein, expressed
E-MEXP-1766	E-MEXP-1766-turquoise	LOC_Os04g33450	expressed protein
E-MEXP-1766	E-MEXP-1766-turquoise	LOC_Os04g33490	neutral/alkaline invertase, putative, expressed
E-MEXP-1766	E-MEXP-1766-turquoise	LOC_Os04g33520	RCLEA6 - Root cap and Late embryogenesis related family protein precursor, expressed
E-MEXP-1766	E-MEXP-1766-turquoise	LOC_Os04g33610	expressed protein
E-MEXP-1766	E-MEXP-1766-turquoise	LOC_Os04g33630	2Fe-2S iron-sulfur cluster binding domain containing protein, expressed
E-MEXP-1766	E-MEXP-1766-turquoise	LOC_Os04g33640	glycosyl hydrolases family 17, putative, expressed
E-MEXP-1766	E-MEXP-1766-turquoise	LOC_Os04g33670	expressed protein
E-MEXP-1766	E-MEXP-1766-turquoise	LOC_Os04g33680	glutaredoxin, putative, expressed
E-MEXP-1766	E-MEXP-1766-turquoise	LOC_Os04g33690	sec23/Sec24 trunk domain containing protein, expressed
E-MEXP-1766	E-MEXP-1766-turquoise	LOC_Os04g33740	glycosyl hydrolases, putative, expressed
E-MEXP-1766	E-MEXP-1766-turquoise	LOC_Os04g33760	DUF584 domain containing protein, putative, expressed
E-MEXP-1766	E-MEXP-1766-turquoise	LOC_Os04g33820	OsFBX132 - F-box domain containing protein, expressed
E-MEXP-1766	E-MEXP-1766-turquoise	LOC_Os04g33920	LTPL102 - Protease inhibitor/seed storage/LTP family protein precursor, expressed
E-MEXP-1766	E-MEXP-1766-turquoise	LOC_Os04g33990	harpin-induced protein 1 domain containing protein, expressed
E-MEXP-1766	E-MEXP-1766-turquoise	LOC_Os04g34240	histone H3, putative, expressed
E-MEXP-1766	E-MEXP-1766-turquoise	LOC_Os04g34530	integral membrane protein DUF6 containing protein, expressed
E-MEXP-1766	E-MEXP-1766-turquoise	LOC_Os04g34970	AP2 domain containing protein, expressed
E-MEXP-1766	E-MEXP-1766-turquoise	LOC_Os04g35420	helicase conserved C-terminal domain containing protein, expressed
E-MEXP-1766	E-MEXP-1766-turquoise	LOC_Os04g35490	expressed protein
E-MEXP-1766	E-MEXP-1766-turquoise	LOC_Os04g35680	U-box domain containing protein, expressed
E-MEXP-1766	E-MEXP-1766-turquoise	LOC_Os04g36040	peptide transporter PTR2, putative, expressed
E-MEXP-1766	E-MEXP-1766-turquoise	LOC_Os04g36740	potassium channel SKOR, putative, expressed
E-MEXP-1766	E-MEXP-1766-turquoise	LOC_Os04g36750	hsp20/alpha crystallin family protein, putative, expressed
E-MEXP-1766	E-MEXP-1766-turquoise	LOC_Os04g36770	PME/invertase inhibitor, putative, expressed
E-MEXP-1766	E-MEXP-1766-turquoise	LOC_Os04g36800	3-oxoacyl-synthase, putative, expressed
E-MEXP-1766	E-MEXP-1766-turquoise	LOC_Os04g37480	oxidoreductase, aldo/keto reductase family protein, putative, expressed
E-MEXP-1766	E-MEXP-1766-turquoise	LOC_Os04g37580	cation transport regulator-like protein 1, putative, expressed
E-MEXP-1766	E-MEXP-1766-turquoise	LOC_Os04g38042	retrotransposon protein, putative, unclassified, expressed
E-MEXP-1766	E-MEXP-1766-turquoise	LOC_Os04g38390	wound/stress protein, putative, expressed
E-MEXP-1766	E-MEXP-1766-turquoise	LOC_Os04g38410	chlorophyll A-B binding protein, putative, expressed
E-MEXP-1766	E-MEXP-1766-turquoise	LOC_Os04g38450	gamma-glutamyltranspeptidase 1 precursor, putative, expressed
E-MEXP-1766	E-MEXP-1766-turquoise	LOC_Os04g38530	aldose 1-epimerase, putative, expressed
E-MEXP-1766	E-MEXP-1766-turquoise	LOC_Os04g38570	multidrug resistance protein, putative, expressed
E-MEXP-1766	E-MEXP-1766-turquoise	LOC_Os04g38720	no apical meristem protein, putative, expressed
E-MEXP-1766	E-MEXP-1766-turquoise	LOC_Os04g38870	14-3-3 protein, putative, expressed
E-MEXP-1766	E-MEXP-1766-turquoise	LOC_Os04g38910	atypical receptor-like kinase MARK, putative, expressed
E-MEXP-1766	E-MEXP-1766-turquoise	LOC_Os04g38940	integral membrane protein, putative, expressed
E-MEXP-1766	E-MEXP-1766-turquoise	LOC_Os04g39110	GASR4 - Gibberellin-regulated GASA/GAST/Snakin family protein precursor, expressed
E-MEXP-1766	E-MEXP-1766-turquoise	LOC_Os04g39140	acetyltransferase, GNAT family, putative, expressed
E-MEXP-1766	E-MEXP-1766-turquoise	LOC_Os04g39150	pathogenesis-related Bet v I family protein, putative, expressed
E-MEXP-1766	E-MEXP-1766-turquoise	LOC_Os04g39380	heavy metal transport/detoxification protein, putative, expressed
E-MEXP-1766	E-MEXP-1766-turquoise	LOC_Os04g39420	6-phosphofructokinase 2, putative, expressed
E-MEXP-1766	E-MEXP-1766-turquoise	LOC_Os04g39430	cytochrome P450, putative, expressed
E-MEXP-1766	E-MEXP-1766-turquoise	LOC_Os04g39600	fasciclin domain containing protein, expressed
E-MEXP-1766	E-MEXP-1766-turquoise	LOC_Os04g39610	glycerophosphoryl diester phosphodiesterase family protein, putative, expressed
E-MEXP-1766	E-MEXP-1766-turquoise	LOC_Os04g39814	Os4bglu9 - beta-glucosidase homologue, similar to Os4Bglu12 exoglucanase/beta-glucosidase, expressed
E-MEXP-1766	E-MEXP-1766-turquoise	LOC_Os04g39880	Os4bglu12 - beta-glucosidase, exo-beta-glucanase, expressed
E-MEXP-1766	E-MEXP-1766-turquoise	LOC_Os04g39900	Os4bglu13 - beta-glucosidase homologue, similar to Os4Bglu12 exoglucanase/b-glucosidase, expressed
E-MEXP-1766	E-MEXP-1766-turquoise	LOC_Os04g40040	copper methylamine oxidase precursor, putative, expressed
E-MEXP-1766	E-MEXP-1766-turquoise	LOC_Os04g40070	GRAM and C2 domains containing protein, putative, expressed
E-MEXP-1766	E-MEXP-1766-turquoise	LOC_Os04g40410	high affinity nitrate transporter, putative, expressed
E-MEXP-1766	E-MEXP-1766-turquoise	LOC_Os04g40580	O-acyltransferase, putative, expressed
E-MEXP-1766	E-MEXP-1766-turquoise	LOC_Os04g40680	expressed protein
E-MEXP-1766	E-MEXP-1766-turquoise	LOC_Os04g40730	oxidoreductase, short chain dehydrogenase/reductase family, putative, expressed
E-MEXP-1766	E-MEXP-1766-turquoise	LOC_Os04g40940	mitotic spindle checkpoint protein MAD2, putative, expressed
E-MEXP-1766	E-MEXP-1766-turquoise	LOC_Os04g40950	glyceraldehyde-3-phosphate dehydrogenase, putative, expressed
E-MEXP-1766	E-MEXP-1766-turquoise	LOC_Os04g41110	Rad21 / Rec8 like protein, putative, expressed
E-MEXP-1766	E-MEXP-1766-turquoise	LOC_Os04g41229	helix-loop-helix DNA-binding domain containing protein, expressed
E-MEXP-1766	E-MEXP-1766-turquoise	LOC_Os04g41810	expressed protein
E-MEXP-1766	E-MEXP-1766-turquoise	LOC_Os04g41870	expressed protein
E-MEXP-1766	E-MEXP-1766-turquoise	LOC_Os04g41900	expressed protein
E-MEXP-1766	E-MEXP-1766-turquoise	LOC_Os04g41960	NADP-dependent oxidoreductase, putative, expressed
E-MEXP-1766	E-MEXP-1766-turquoise	LOC_Os04g41970	endoglucanase, putative, expressed
E-MEXP-1766	E-MEXP-1766-turquoise	LOC_Os04g41980	ATOZI1, putative, expressed
E-MEXP-1766	E-MEXP-1766-turquoise	LOC_Os04g42020	CCT/B-box zinc finger protein, putative, expressed
E-MEXP-1766	E-MEXP-1766-turquoise	LOC_Os04g42040	expressed protein
E-MEXP-1766	E-MEXP-1766-turquoise	LOC_Os04g42060	cytochrome c oxidase subunit, putative, expressed
E-MEXP-1766	E-MEXP-1766-turquoise	LOC_Os04g42130	integral membrane transporter family protein, putative, expressed
E-MEXP-1766	E-MEXP-1766-turquoise	LOC_Os04g42520	phosphoribosyl transferase, putative, expressed
E-MEXP-1766	E-MEXP-1766-turquoise	LOC_Os04g42540	expressed protein
E-MEXP-1766	E-MEXP-1766-turquoise	LOC_Os04g42590	expressed protein
E-MEXP-1766	E-MEXP-1766-turquoise	LOC_Os04g42620	uncharacterized protein At4g06744 precursor, putative, expressed
E-MEXP-1766	E-MEXP-1766-turquoise	LOC_Os04g42650	plant protein of unknown function domain containing protein, expressed
E-MEXP-1766	E-MEXP-1766-turquoise	LOC_Os04g42720	TMS membrane protein/tumour differentially expressed protein, putative, expressed
E-MEXP-1766	E-MEXP-1766-turquoise	LOC_Os04g42860	GDSL-like lipase/acylhydrolase, putative, expressed
E-MEXP-1766	E-MEXP-1766-turquoise	LOC_Os04g42950	MYB family transcription factor, putative, expressed
E-MEXP-1766	E-MEXP-1766-turquoise	LOC_Os04g43070	ammonium transporter protein, putative, expressed
E-MEXP-1766	E-MEXP-1766-turquoise	LOC_Os04g43170	caleosin related protein, putative, expressed
E-MEXP-1766	E-MEXP-1766-turquoise	LOC_Os04g43200	caleosin related protein, putative, expressed
E-MEXP-1766	E-MEXP-1766-turquoise	LOC_Os04g43360	Os4bglu14 - monolignol beta-glucoside homologue without catalytic acid/base, expressed
E-MEXP-1766	E-MEXP-1766-turquoise	LOC_Os04g43410	Os4bglu18 - monolignol beta-glucoside homologue, expressed
E-MEXP-1766	E-MEXP-1766-turquoise	LOC_Os04g43490	CK1_CaseinKinase_1.7 - CK1 includes the casein kinase 1 kinases, expressed
E-MEXP-1766	E-MEXP-1766-turquoise	LOC_Os04g43580	DUF640 domain containing protein, putative, expressed
E-MEXP-1766	E-MEXP-1766-turquoise	LOC_Os04g43670	expressed protein
E-MEXP-1766	E-MEXP-1766-turquoise	LOC_Os04g43760	phenylalanine ammonia-lyase, putative, expressed
E-MEXP-1766	E-MEXP-1766-turquoise	LOC_Os04g43800	phenylalanine ammonia-lyase, putative, expressed
E-MEXP-1766	E-MEXP-1766-turquoise	LOC_Os04g43910	auxin response factor, putative, expressed
E-MEXP-1766	E-MEXP-1766-turquoise	LOC_Os04g43990	DUF584 domain containing protein, putative, expressed
E-MEXP-1766	E-MEXP-1766-turquoise	LOC_Os04g44300	transposon protein, putative, unclassified, expressed
E-MEXP-1766	E-MEXP-1766-turquoise	LOC_Os04g44320	transposon protein, putative, unclassified, expressed
E-MEXP-1766	E-MEXP-1766-turquoise	LOC_Os04g44410	OsSCP25 - Putative Serine Carboxypeptidase homologue, expressed
E-MEXP-1766	E-MEXP-1766-turquoise	LOC_Os04g44420	isochorismatase family protein, putative, expressed
E-MEXP-1766	E-MEXP-1766-turquoise	LOC_Os04g44470	KUN1 - Kunitz-type trypsin inhibitor precursor, expressed
E-MEXP-1766	E-MEXP-1766-turquoise	LOC_Os04g44500	GEM, putative, expressed
E-MEXP-1766	E-MEXP-1766-turquoise	LOC_Os04g44510	GEM, putative, expressed
E-MEXP-1766	E-MEXP-1766-turquoise	LOC_Os04g44570	aquaporin protein, putative, expressed
E-MEXP-1766	E-MEXP-1766-turquoise	LOC_Os04g44600	CRP1 - Cysteine-rich family protein precursor, expressed
E-MEXP-1766	E-MEXP-1766-turquoise	LOC_Os04g44610	white-brown complex homolog protein 11, putative, expressed
E-MEXP-1766	E-MEXP-1766-turquoise	LOC_Os04g44780	beta-expansin precursor, putative, expressed
E-MEXP-1766	E-MEXP-1766-turquoise	LOC_Os04g44840	glycosyl hydrolase family 3 protein, putative, expressed
E-MEXP-1766	E-MEXP-1766-turquoise	LOC_Os04g44850	glycosyl transferase 8 domain containing protein, putative, expressed
E-MEXP-1766	E-MEXP-1766-turquoise	LOC_Os04g45190	MSP domain containing protein, expressed
E-MEXP-1766	E-MEXP-1766-turquoise	LOC_Os04g45280	histidine triad family protein, putative, expressed
E-MEXP-1766	E-MEXP-1766-turquoise	LOC_Os04g45510	expressed protein
E-MEXP-1766	E-MEXP-1766-turquoise	LOC_Os04g45690	B-box zinc finger family protein, putative, expressed
E-MEXP-1766	E-MEXP-1766-turquoise	LOC_Os04g45720	aldehyde dehydrogenase, putative, expressed
E-MEXP-1766	E-MEXP-1766-turquoise	LOC_Os04g45810	homeobox associated leucine zipper, putative, expressed
E-MEXP-1766	E-MEXP-1766-turquoise	LOC_Os04g45834	DUF584 domain containing protein, putative, expressed
E-MEXP-1766	E-MEXP-1766-turquoise	LOC_Os04g45910	placental protein 11 precursor, putative, expressed
E-MEXP-1766	E-MEXP-1766-turquoise	LOC_Os04g46010	PPR repeat domain containing protein, putative, expressed
E-MEXP-1766	E-MEXP-1766-turquoise	LOC_Os04g46079	ELMO/CED-12 family protein, putative, expressed
E-MEXP-1766	E-MEXP-1766-turquoise	LOC_Os04g46400	AP2 domain containing protein, expressed
E-MEXP-1766	E-MEXP-1766-turquoise	LOC_Os04g46560	lactate/malate dehydrogenase, putative, expressed
E-MEXP-1766	E-MEXP-1766-turquoise	LOC_Os04g46650	expansin precursor, putative, expressed
E-MEXP-1766	E-MEXP-1766-turquoise	LOC_Os04g46730	thioesterase family protein, putative, expressed
E-MEXP-1766	E-MEXP-1766-turquoise	LOC_Os04g46810	LTPL120 - Protease inhibitor/seed storage/LTP family protein precursor, expressed
E-MEXP-1766	E-MEXP-1766-turquoise	LOC_Os04g46830	LTPL122 - Protease inhibitor/seed storage/LTP family protein precursor, expressed
E-MEXP-1766	E-MEXP-1766-turquoise	LOC_Os04g46910	actin-depolymerizing factor, putative, expressed
E-MEXP-1766	E-MEXP-1766-turquoise	LOC_Os04g46980	cis-zeatin O-glucosyltransferase, putative, expressed
E-MEXP-1766	E-MEXP-1766-turquoise	LOC_Os04g47020	genetic modifier, putative, expressed
E-MEXP-1766	E-MEXP-1766-turquoise	LOC_Os04g47120	acyl-CoA thioesterase 2, putative, expressed
E-MEXP-1766	E-MEXP-1766-turquoise	LOC_Os04g47130	expressed protein
E-MEXP-1766	E-MEXP-1766-turquoise	LOC_Os04g47250	cytochrome P450, putative, expressed
E-MEXP-1766	E-MEXP-1766-turquoise	LOC_Os04g47300	CAMK_CAMK_like.26 - CAMK includes calcium/calmodulin depedent protein kinases, expressed
E-MEXP-1766	E-MEXP-1766-turquoise	LOC_Os04g47360	OsPOP9 - Putative Prolyl Oligopeptidase homologue, expressed
E-MEXP-1766	E-MEXP-1766-turquoise	LOC_Os04g47520	growth regulator related protein, putative, expressed
E-MEXP-1766	E-MEXP-1766-turquoise	LOC_Os04g47580	cyclin, putative, expressed
E-MEXP-1766	E-MEXP-1766-turquoise	LOC_Os04g47780	transmembrane amino acid transporter protein, putative, expressed
E-MEXP-1766	E-MEXP-1766-turquoise	LOC_Os04g48130	OsRhmbd11 - Putative Rhomboid homologue, expressed
E-MEXP-1766	E-MEXP-1766-turquoise	LOC_Os04g48170	cytochrome P450, putative, expressed
E-MEXP-1766	E-MEXP-1766-turquoise	LOC_Os04g48510	growth regulating factor protein, putative, expressed
E-MEXP-1766	E-MEXP-1766-turquoise	LOC_Os04g48760	leucine-rich repeat family protein, putative, expressed
E-MEXP-1766	E-MEXP-1766-turquoise	LOC_Os04g49370	expressed protein
E-MEXP-1766	E-MEXP-1766-turquoise	LOC_Os04g49560	zinc finger family protein, putative, expressed
E-MEXP-1766	E-MEXP-1766-turquoise	LOC_Os04g49660	DUF581 domain containing protein, expressed
E-MEXP-1766	E-MEXP-1766-turquoise	LOC_Os04g49757	purine permease, putative, expressed
E-MEXP-1766	E-MEXP-1766-turquoise	LOC_Os04g49980	late embryogenesis abundant group 1, putative, expressed
E-MEXP-1766	E-MEXP-1766-turquoise	LOC_Os04g50110	RNA recognition motif containing protein, putative, expressed
E-MEXP-1766	E-MEXP-1766-turquoise	LOC_Os04g50204	protein transport protein-related, putative, expressed
E-MEXP-1766	E-MEXP-1766-turquoise	LOC_Os04g50740	ara54-like RING finger protein, putative, expressed
E-MEXP-1766	E-MEXP-1766-turquoise	LOC_Os04g50880	phosphoribulokinase/Uridine kinase family protein, expressed
E-MEXP-1766	E-MEXP-1766-turquoise	LOC_Os04g50950	peptide transporter PTR2, putative, expressed
E-MEXP-1766	E-MEXP-1766-turquoise	LOC_Os04g50960	expressed protein
E-MEXP-1766	E-MEXP-1766-turquoise	LOC_Os04g51000	transcription factor FL, putative, expressed
E-MEXP-1766	E-MEXP-1766-turquoise	LOC_Os04g51030	wall-associated kinase 1, putative, expressed
E-MEXP-1766	E-MEXP-1766-turquoise	LOC_Os04g51150	transposon protein, putative, unclassified, expressed
E-MEXP-1766	E-MEXP-1766-turquoise	LOC_Os04g51340	pectinacetylesterase domain containing protein, expressed
E-MEXP-1766	E-MEXP-1766-turquoise	LOC_Os04g51580	leucine rich repeat containing protein, expressed
E-MEXP-1766	E-MEXP-1766-turquoise	LOC_Os04g51610	calcium-transporting ATPase, plasma membrane-type, putative, expressed
E-MEXP-1766	E-MEXP-1766-turquoise	LOC_Os04g51880	GHMP kinases ATP-binding protein, putative, expressed
E-MEXP-1766	E-MEXP-1766-turquoise	LOC_Os04g51890	OsSAUR20 - Auxin-responsive SAUR gene family member, expressed
E-MEXP-1766	E-MEXP-1766-turquoise	LOC_Os04g52110	late embryogenesis abundant protein, group 3, putative, expressed
E-MEXP-1766	E-MEXP-1766-turquoise	LOC_Os04g52164	transferase family protein, putative, expressed
E-MEXP-1766	E-MEXP-1766-turquoise	LOC_Os04g52190	vacuolar-sorting receptor precursor, putative, expressed
E-MEXP-1766	E-MEXP-1766-turquoise	LOC_Os04g52260	LTPL124 - Protease inhibitor/seed storage/LTP family protein precursor, expressed
E-MEXP-1766	E-MEXP-1766-turquoise	LOC_Os04g52280	dehydrogenase, putative, expressed
E-MEXP-1766	E-MEXP-1766-turquoise	LOC_Os04g52320	QRT3, putative, expressed
E-MEXP-1766	E-MEXP-1766-turquoise	LOC_Os04g52370	UTP--glucose-1-phosphate uridylyltransferase, putative, expressed
E-MEXP-1766	E-MEXP-1766-turquoise	LOC_Os04g52540	retrotransposon protein, putative, unclassified, expressed
E-MEXP-1766	E-MEXP-1766-turquoise	LOC_Os04g52550	PAZ domain-containing protein, putative, expressed
E-MEXP-1766	E-MEXP-1766-turquoise	LOC_Os04g52750	expressed protein
E-MEXP-1766	E-MEXP-1766-turquoise	LOC_Os04g52830	OsFBK15 - F-box domain and kelch repeat containing protein, expressed
E-MEXP-1766	E-MEXP-1766-turquoise	LOC_Os04g53160	NBS-LRR disease resistance protein, putative, expressed
E-MEXP-1766	E-MEXP-1766-turquoise	LOC_Os04g53230	aminomethyltransferase, putative, expressed
E-MEXP-1766	E-MEXP-1766-turquoise	LOC_Os04g53350	expressed protein
E-MEXP-1766	E-MEXP-1766-turquoise	LOC_Os04g53560	expressed protein
E-MEXP-1766	E-MEXP-1766-turquoise	LOC_Os04g53760	kinesin motor domain containing protein, putative, expressed
E-MEXP-1766	E-MEXP-1766-turquoise	LOC_Os04g53950	glycosyl hydrolases family 16 protein, protein, expressed
E-MEXP-1766	E-MEXP-1766-turquoise	LOC_Os04g54090	RALFL18 - Rapid ALkalinization Factor RALF family protein precursor
E-MEXP-1766	E-MEXP-1766-turquoise	LOC_Os04g54200	diacylglycerol kinase, putative, expressed
E-MEXP-1766	E-MEXP-1766-turquoise	LOC_Os04g54320	expressed protein
E-MEXP-1766	E-MEXP-1766-turquoise	LOC_Os04g54474	transcription factor, putative, expressed
E-MEXP-1766	E-MEXP-1766-turquoise	LOC_Os04g54590	expressed protein
E-MEXP-1766	E-MEXP-1766-turquoise	LOC_Os04g54810	beta-D-xylosidase, putative, expressed
E-MEXP-1766	E-MEXP-1766-turquoise	LOC_Os04g54930	ABC transporter, ATP-binding protein, putative, expressed
E-MEXP-1766	E-MEXP-1766-turquoise	LOC_Os04g54940	ATEB1A-like microtubule associated protein, putative, expressed
E-MEXP-1766	E-MEXP-1766-turquoise	LOC_Os04g55060	3-oxoacyl-synthase III, chloroplast precursor, putative, expressed
E-MEXP-1766	E-MEXP-1766-turquoise	LOC_Os04g55159	LTPL125 - Protease inhibitor/seed storage/LTP family protein precursor, putative, expressed
E-MEXP-1766	E-MEXP-1766-turquoise	LOC_Os04g55250	expressed protein
E-MEXP-1766	E-MEXP-1766-turquoise	LOC_Os04g55410	FGGY family of carbohydrate kinases, putative, expressed
E-MEXP-1766	E-MEXP-1766-turquoise	LOC_Os04g55640	plant-specific domain TIGR01627 family protein, expressed
E-MEXP-1766	E-MEXP-1766-turquoise	LOC_Os04g55650	oryzain alpha chain precursor, putative, expressed
E-MEXP-1766	E-MEXP-1766-turquoise	LOC_Os04g55690	CCB4, putative, expressed
E-MEXP-1766	E-MEXP-1766-turquoise	LOC_Os04g55740	peroxidase precursor, putative, expressed
E-MEXP-1766	E-MEXP-1766-turquoise	LOC_Os04g55920	zinc-finger protein, putative, expressed
E-MEXP-1766	E-MEXP-1766-turquoise	LOC_Os04g55970	AP2-like ethylene-responsive transcription factor AINTEGUMENTA, putative, expressed
E-MEXP-1766	E-MEXP-1766-turquoise	LOC_Os04g56030	glycine-rich cell wall structural protein precursor, putative, expressed
E-MEXP-1766	E-MEXP-1766-turquoise	LOC_Os04g56060	protein kinase domain containing protein, expressed
E-MEXP-1766	E-MEXP-1766-turquoise	LOC_Os04g56160	plasma membrane ATPase, putative, expressed
E-MEXP-1766	E-MEXP-1766-turquoise	LOC_Os04g56180	peroxidase precursor, putative, expressed
E-MEXP-1766	E-MEXP-1766-turquoise	LOC_Os04g56210	polyprenyl synthetase, putative, expressed
E-MEXP-1766	E-MEXP-1766-turquoise	LOC_Os04g56390	expressed protein
E-MEXP-1766	E-MEXP-1766-turquoise	LOC_Os04g56400	glutamine synthetase, catalytic domain containing protein, expressed
E-MEXP-1766	E-MEXP-1766-turquoise	LOC_Os04g56490	expressed protein
E-MEXP-1766	E-MEXP-1766-turquoise	LOC_Os04g56580	inositol 1,3,4,5,6-pentakisphosphate 2-kinase, putative, expressed
E-MEXP-1766	E-MEXP-1766-turquoise	LOC_Os04g56680	OsSAUR22 - Auxin-responsive SAUR gene family member, expressed
E-MEXP-1766	E-MEXP-1766-turquoise	LOC_Os04g56690	OsSAUR23 - Auxin-responsive SAUR gene family member
E-MEXP-1766	E-MEXP-1766-turquoise	LOC_Os04g56700	naringenin,2-oxoglutarate 3-dioxygenase, putative, expressed
E-MEXP-1766	E-MEXP-1766-turquoise	LOC_Os04g56720	RCC2, putative, expressed
E-MEXP-1766	E-MEXP-1766-turquoise	LOC_Os04g56850	auxin response factor, putative, expressed
E-MEXP-1766	E-MEXP-1766-turquoise	LOC_Os04g56900	transferase family protein, putative, expressed
E-MEXP-1766	E-MEXP-1766-turquoise	LOC_Os04g57130	dirigent-like protein pDIR17, putative, expressed
E-MEXP-1766	E-MEXP-1766-turquoise	LOC_Os04g57180	flavonol synthase/flavanone 3-hydroxylase, putative, expressed
E-MEXP-1766	E-MEXP-1766-turquoise	LOC_Os04g57280	expressed protein
E-MEXP-1766	E-MEXP-1766-turquoise	LOC_Os04g57490	cysteine protease, putative, expressed
E-MEXP-1766	E-MEXP-1766-turquoise	LOC_Os04g57690	expressed protein
E-MEXP-1766	E-MEXP-1766-turquoise	LOC_Os04g57830	expressed protein
E-MEXP-1766	E-MEXP-1766-turquoise	LOC_Os04g57860	endoglucanase precursor, putative, expressed
E-MEXP-1766	E-MEXP-1766-turquoise	LOC_Os04g57970	expressed protein
E-MEXP-1766	E-MEXP-1766-turquoise	LOC_Os04g58120	CRP2 - Cysteine-rich family protein precursor, expressed
E-MEXP-1766	E-MEXP-1766-turquoise	LOC_Os04g58160	fiber protein Fb34, putative, expressed
E-MEXP-1766	E-MEXP-1766-turquoise	LOC_Os04g58180	WD-40 repeat family protein, putative, expressed
E-MEXP-1766	E-MEXP-1766-turquoise	LOC_Os04g58200	protochlorophyllide reductase A, chloroplast precursor, putative, expressed
E-MEXP-1766	E-MEXP-1766-turquoise	LOC_Os04g58390	allantoinase, putative, expressed
E-MEXP-1766	E-MEXP-1766-turquoise	LOC_Os04g58504	choline transporter-related, putative, expressed
E-MEXP-1766	E-MEXP-1766-turquoise	LOC_Os04g58570	C2 domain containing protein, putative, expressed
E-MEXP-1766	E-MEXP-1766-turquoise	LOC_Os04g58580	phosphomannomutase, putative, expressed
E-MEXP-1766	E-MEXP-1766-turquoise	LOC_Os04g58860	harpin-induced protein 1 domain containing protein, expressed
E-MEXP-1766	E-MEXP-1766-turquoise	LOC_Os04g58910	receptor protein kinase TMK1 precursor, putative, expressed
E-MEXP-1766	E-MEXP-1766-turquoise	LOC_Os04g58920	U-box domain-containing protein, putative, expressed
E-MEXP-1766	E-MEXP-1766-turquoise	LOC_Os04g59150	peroxidase precursor, putative, expressed
E-MEXP-1766	E-MEXP-1766-turquoise	LOC_Os04g59160	peroxidase precursor, putative, expressed
E-MEXP-1766	E-MEXP-1766-turquoise	LOC_Os04g59190	peroxidase precursor, putative, expressed
E-MEXP-1766	E-MEXP-1766-turquoise	LOC_Os04g59200	peroxidase precursor, putative, expressed
E-MEXP-1766	E-MEXP-1766-turquoise	LOC_Os04g59260	peroxidase precursor, putative, expressed
E-MEXP-1766	E-MEXP-1766-turquoise	LOC_Os04g59330	expressed protein
E-MEXP-1766	E-MEXP-1766-turquoise	LOC_Os04g59380	ZOS4-14 - C2H2 zinc finger protein, expressed
E-MEXP-1766	E-MEXP-1766-turquoise	LOC_Os04g59480	POT family protein, expressed
E-MEXP-1766	E-MEXP-1766-turquoise	LOC_Os04g59494	transportin-2, putative, expressed
E-MEXP-1766	E-MEXP-1766-turquoise	LOC_Os04g59540	phosphatidylinositol-4-phosphate 5-Kinase, putative, expressed
E-MEXP-1766	E-MEXP-1766-turquoise	LOC_Os05g01040	serine/threonine-protein kinase, putative, expressed
E-MEXP-1766	E-MEXP-1766-turquoise	LOC_Os05g01110	ribosomal protein L28 protein, putative, expressed
E-MEXP-1766	E-MEXP-1766-turquoise	LOC_Os05g01280	expressed protein
E-MEXP-1766	E-MEXP-1766-turquoise	LOC_Os05g01380	polygalacturonase inhibitor precursor, putative, expressed
E-MEXP-1766	E-MEXP-1766-turquoise	LOC_Os05g01444	polygalacturonase inhibitor precursor, putative, expressed
E-MEXP-1766	E-MEXP-1766-turquoise	LOC_Os05g01470	methionine S-methyltransferase, putative, expressed
E-MEXP-1766	E-MEXP-1766-turquoise	LOC_Os05g01610	FYVE zinc finger domain containing protein
E-MEXP-1766	E-MEXP-1766-turquoise	LOC_Os05g01790	expressed protein
E-MEXP-1766	E-MEXP-1766-turquoise	LOC_Os05g01810	xylem cysteine proteinase 2 precursor, putative, expressed
E-MEXP-1766	E-MEXP-1766-turquoise	LOC_Os05g01970	NAD dependent epimerase/dehydratase family protein, putative, expressed
E-MEXP-1766	E-MEXP-1766-turquoise	LOC_Os05g02150	expressed protein
E-MEXP-1766	E-MEXP-1766-turquoise	LOC_Os05g02200	cysteine-rich repeat secretory protein 55 precursor, putative, expressed
E-MEXP-1766	E-MEXP-1766-turquoise	LOC_Os05g02240	ATCHX20, putative, expressed
E-MEXP-1766	E-MEXP-1766-turquoise	LOC_Os05g02300	Core histone H2A/H2B/H3/H4 domain containing protein, putative, expressed
E-MEXP-1766	E-MEXP-1766-turquoise	LOC_Os05g02310	soluble inorganic pyrophosphatase, putative, expressed
E-MEXP-1766	E-MEXP-1766-turquoise	LOC_Os05g02670	kinesin motor domain containing protein, putative, expressed
E-MEXP-1766	E-MEXP-1766-turquoise	LOC_Os05g02770	glycine-rich cell wall structural protein precursor, putative, expressed
E-MEXP-1766	E-MEXP-1766-turquoise	LOC_Os05g02820	protein transport protein-related, putative, expressed
E-MEXP-1766	E-MEXP-1766-turquoise	LOC_Os05g02900	expressed protein
E-MEXP-1766	E-MEXP-1766-turquoise	LOC_Os05g02980	expressed protein
E-MEXP-1766	E-MEXP-1766-turquoise	LOC_Os05g03040	AP2 domain containing protein, expressed
E-MEXP-1766	E-MEXP-1766-turquoise	LOC_Os05g03060	expressed protein
E-MEXP-1766	E-MEXP-1766-turquoise	LOC_Os05g03120	retrotransposon protein, putative, unclassified, expressed
E-MEXP-1766	E-MEXP-1766-turquoise	LOC_Os05g03130	OsRCI2-7 - Putative low temperature and salt responsive protein, expressed
E-MEXP-1766	E-MEXP-1766-turquoise	LOC_Os05g03190	IQ calmodulin-binding motif domain containing protein, expressed
E-MEXP-1766	E-MEXP-1766-turquoise	LOC_Os05g03200	expressed protein
E-MEXP-1766	E-MEXP-1766-turquoise	LOC_Os05g03870	expressed protein
E-MEXP-1766	E-MEXP-1766-turquoise	LOC_Os05g03934	expressed protein
E-MEXP-1766	E-MEXP-1766-turquoise	LOC_Os05g04380	peroxidase precursor, putative, expressed
E-MEXP-1766	E-MEXP-1766-turquoise	LOC_Os05g04410	peroxidase precursor, putative, expressed
E-MEXP-1766	E-MEXP-1766-turquoise	LOC_Os05g04440	peroxidase precursor, putative, expressed
E-MEXP-1766	E-MEXP-1766-turquoise	LOC_Os05g04450	peroxidase precursor, putative, expressed
E-MEXP-1766	E-MEXP-1766-turquoise	LOC_Os05g04470	peroxidase precursor, putative, expressed
E-MEXP-1766	E-MEXP-1766-turquoise	LOC_Os05g04584	transferase family protein, putative, expressed
E-MEXP-1766	E-MEXP-1766-turquoise	LOC_Os05g04610	ABC transporter, ATP-binding protein, putative, expressed
E-MEXP-1766	E-MEXP-1766-turquoise	LOC_Os05g04620	expressed protein
E-MEXP-1766	E-MEXP-1766-turquoise	LOC_Os05g04680	expressed protein
E-MEXP-1766	E-MEXP-1766-turquoise	LOC_Os05g04690	CHIT11 - Chitinase family protein precursor, expressed
E-MEXP-1766	E-MEXP-1766-turquoise	LOC_Os05g04820	MYB family transcription factor, putative, expressed
E-MEXP-1766	E-MEXP-1766-turquoise	LOC_Os05g04870	oxidoreductase, short chain dehydrogenase/reductase family protein, putative, expressed
E-MEXP-1766	E-MEXP-1766-turquoise	LOC_Os05g05060	expressed protein
E-MEXP-1766	E-MEXP-1766-turquoise	LOC_Os05g05270	sucrose-phosphatase, putative, expressed
E-MEXP-1766	E-MEXP-1766-turquoise	LOC_Os05g05590	transporter, monovalent cation:proton antiporter-2 family, putative, expressed
E-MEXP-1766	E-MEXP-1766-turquoise	LOC_Os05g05690	DTA2, putative, expressed
E-MEXP-1766	E-MEXP-1766-turquoise	LOC_Os05g06560	conserved hypothetical protein
E-MEXP-1766	E-MEXP-1766-turquoise	LOC_Os05g06660	OsSCP26 - Putative Serine Carboxypeptidase homologue, expressed
E-MEXP-1766	E-MEXP-1766-turquoise	LOC_Os05g06720	GDSL-like lipase/acylhydrolase, putative, expressed
E-MEXP-1766	E-MEXP-1766-turquoise	LOC_Os05g06840	POLE2A - Putative DNA polymerase epsilon complex subunit, expressed
E-MEXP-1766	E-MEXP-1766-turquoise	LOC_Os05g06890	relA-SpoT like protein RSH4, putative, expressed
E-MEXP-1766	E-MEXP-1766-turquoise	LOC_Os05g06920	relA-SpoT like protein RSH4, putative, expressed
E-MEXP-1766	E-MEXP-1766-turquoise	LOC_Os05g06970	peroxidase precursor, putative, expressed
E-MEXP-1766	E-MEXP-1766-turquoise	LOC_Os05g07120	basic helix-loop-helix, putative, expressed
E-MEXP-1766	E-MEXP-1766-turquoise	LOC_Os05g07140	zinc finger, C3HC4 type domain containing protein, expressed
E-MEXP-1766	E-MEXP-1766-turquoise	LOC_Os05g07280	expressed protein
E-MEXP-1766	E-MEXP-1766-turquoise	LOC_Os05g07650	transmembrane 9 superfamily member, putative, expressed
E-MEXP-1766	E-MEXP-1766-turquoise	LOC_Os05g07764	carboxyl-terminal proteinase, putative, expressed
E-MEXP-1766	E-MEXP-1766-turquoise	LOC_Os05g07810	universal stress protein domain containing protein, putative, expressed
E-MEXP-1766	E-MEXP-1766-turquoise	LOC_Os05g08044	expressed protein
E-MEXP-1766	E-MEXP-1766-turquoise	LOC_Os05g08110	early light-induced protein, chloroplast precursor, putative, expressed
E-MEXP-1766	E-MEXP-1766-turquoise	LOC_Os05g08370	CESA1 - cellulose synthase, expressed
E-MEXP-1766	E-MEXP-1766-turquoise	LOC_Os05g08540	gibberellin 3-beta-dioxygenase 2-2, putative, expressed
E-MEXP-1766	E-MEXP-1766-turquoise	LOC_Os05g08554	expressed protein
E-MEXP-1766	E-MEXP-1766-turquoise	LOC_Os05g08640	transferase family protein, putative, expressed
E-MEXP-1766	E-MEXP-1766-turquoise	LOC_Os05g08970	SSRP1-like FACT complex subunit, putative, expressed
E-MEXP-1766	E-MEXP-1766-turquoise	LOC_Os05g09400	30S ribosomal protein S31, chloroplast precursor, putative, expressed
E-MEXP-1766	E-MEXP-1766-turquoise	LOC_Os05g10210	HAD superfamily phosphatase, putative, expressed
E-MEXP-1766	E-MEXP-1766-turquoise	LOC_Os05g10370	acid phosphatase, putative, expressed
E-MEXP-1766	E-MEXP-1766-turquoise	LOC_Os05g10670	zinc finger CCCH type family protein, putative, expressed
E-MEXP-1766	E-MEXP-1766-turquoise	LOC_Os05g11010	harpin-induced protein 1 domain containing protein, expressed
E-MEXP-1766	E-MEXP-1766-turquoise	LOC_Os05g11060	galactosyltransferase family protein, putative, expressed
E-MEXP-1766	E-MEXP-1766-turquoise	LOC_Os05g11210	lachrymatory factor synthase, putative, expressed
E-MEXP-1766	E-MEXP-1766-turquoise	LOC_Os05g11250	lachrymatory factor synthase, putative, expressed
E-MEXP-1766	E-MEXP-1766-turquoise	LOC_Os05g11414	OsMADS58 - MADS-box family gene with MIKCc type-box, expressed
E-MEXP-1766	E-MEXP-1766-turquoise	LOC_Os05g11510	B-box zinc finger family protein, putative, expressed
E-MEXP-1766	E-MEXP-1766-turquoise	LOC_Os05g11720	zinc finger, C3HC4 type domain containing protein, expressed
E-MEXP-1766	E-MEXP-1766-turquoise	LOC_Os05g11900	expressed protein
E-MEXP-1766	E-MEXP-1766-turquoise	LOC_Os05g11910	GDSL-like lipase/acylhydrolase, putative, expressed
E-MEXP-1766	E-MEXP-1766-turquoise	LOC_Os05g11950	GDSL-like lipase/acylhydrolase, putative, expressed
E-MEXP-1766	E-MEXP-1766-turquoise	LOC_Os05g11990	TTL1, putative, expressed
E-MEXP-1766	E-MEXP-1766-turquoise	LOC_Os05g12630	expressed protein
E-MEXP-1766	E-MEXP-1766-turquoise	LOC_Os05g12640	BURP domain containing protein, expressed
E-MEXP-1766	E-MEXP-1766-turquoise	LOC_Os05g13300	helicase, putative, expressed
E-MEXP-1766	E-MEXP-1766-turquoise	LOC_Os05g13940	retrotransposon protein, putative, unclassified, expressed
E-MEXP-1766	E-MEXP-1766-turquoise	LOC_Os05g13970	phosphorylase domain containing protein, putative, expressed
E-MEXP-1766	E-MEXP-1766-turquoise	LOC_Os05g14010	ethylene-responsive protein related, putative, expressed
E-MEXP-1766	E-MEXP-1766-turquoise	LOC_Os05g14590	MCM6 - Putative minichromosome maintenance MCM complex subunit 6, expressed
E-MEXP-1766	E-MEXP-1766-turquoise	LOC_Os05g15510	cellulase, putative, expressed
E-MEXP-1766	E-MEXP-1766-turquoise	LOC_Os05g15690	expansin precursor, putative, expressed
E-MEXP-1766	E-MEXP-1766-turquoise	LOC_Os05g15770	glycosyl hydrolase, putative, expressed
E-MEXP-1766	E-MEXP-1766-turquoise	LOC_Os05g16670	SHR5-receptor-like kinase, putative, expressed
E-MEXP-1766	E-MEXP-1766-turquoise	LOC_Os05g16740	SHR5-receptor-like kinase, putative, expressed
E-MEXP-1766	E-MEXP-1766-turquoise	LOC_Os05g19030	expressed protein
E-MEXP-1766	E-MEXP-1766-turquoise	LOC_Os05g19150	hydrolase, alpha/beta fold family domain containing protein, expressed
E-MEXP-1766	E-MEXP-1766-turquoise	LOC_Os05g19570	expansin precursor, putative, expressed
E-MEXP-1766	E-MEXP-1766-turquoise	LOC_Os05g19670	Cupin domain containing protein, expressed
E-MEXP-1766	E-MEXP-1766-turquoise	LOC_Os05g19910	transferase family protein, putative, expressed
E-MEXP-1766	E-MEXP-1766-turquoise	LOC_Os05g20050	ras-related protein, putative, expressed
E-MEXP-1766	E-MEXP-1766-turquoise	LOC_Os05g22730	expressed protein
E-MEXP-1766	E-MEXP-1766-turquoise	LOC_Os05g22940	acetyl-CoA carboxylase, putative, expressed
E-MEXP-1766	E-MEXP-1766-turquoise	LOC_Os05g23398	expressed protein
E-MEXP-1766	E-MEXP-1766-turquoise	LOC_Os05g23440	solute carrier family 35 member F1, putative, expressed
E-MEXP-1766	E-MEXP-1766-turquoise	LOC_Os05g23924	glycosyl hydrolase family 10 protein, putative, expressed
E-MEXP-1766	E-MEXP-1766-turquoise	LOC_Os05g24420	retrotransposon, putative, centromere-specific
E-MEXP-1766	E-MEXP-1766-turquoise	LOC_Os05g25040	expressed protein
E-MEXP-1766	E-MEXP-1766-turquoise	LOC_Os05g25450	TKL_IRAK_CrRLK1L-1.3 - The CrRLK1L-1 subfamily has homology to the CrRLK1L homolog, expressed
E-MEXP-1766	E-MEXP-1766-turquoise	LOC_Os05g25540	STRUBBELIG-RECEPTOR FAMILY 6 precursor, putative, expressed
E-MEXP-1766	E-MEXP-1766-turquoise	LOC_Os05g25620	caltractin, putative, expressed
E-MEXP-1766	E-MEXP-1766-turquoise	LOC_Os05g26630	expressed protein
E-MEXP-1766	E-MEXP-1766-turquoise	LOC_Os05g26660	NADH-ubiquinone oxidoreductase, mitochondrial precursor, putative, expressed
E-MEXP-1766	E-MEXP-1766-turquoise	LOC_Os05g26820	CAMK_KIN1/SNF1/Nim1_like.20 - CAMK includes calcium/calmodulin depedent protein kinases, expressed
E-MEXP-1766	E-MEXP-1766-turquoise	LOC_Os05g26840	permease domain containing protein, putative, expressed
E-MEXP-1766	E-MEXP-1766-turquoise	LOC_Os05g27100	expressed protein
E-MEXP-1766	E-MEXP-1766-turquoise	LOC_Os05g27350	hypothetical protein
E-MEXP-1766	E-MEXP-1766-turquoise	LOC_Os05g27790	membrane associated DUF588 domain containing protein, putative, expressed
E-MEXP-1766	E-MEXP-1766-turquoise	LOC_Os05g28210	small hydrophilic plant seed protein, putative, expressed
E-MEXP-1766	E-MEXP-1766-turquoise	LOC_Os05g29010	POLA4 - Putative DNA polymerase alpha complex subunit, expressed
E-MEXP-1766	E-MEXP-1766-turquoise	LOC_Os05g30010	WD domain, G-beta repeat domain containing protein, expressed
E-MEXP-1766	E-MEXP-1766-turquoise	LOC_Os05g30350	Os5bglu22 - beta-glucosidase homologue, similar to G. max isohydroxyurate hydrolase, expressed
E-MEXP-1766	E-MEXP-1766-turquoise	LOC_Os05g30454	thiamin pyrophosphokinase 1, putative, expressed
E-MEXP-1766	E-MEXP-1766-turquoise	LOC_Os05g30530	40S ribosomal protein S4, putative, expressed
E-MEXP-1766	E-MEXP-1766-turquoise	LOC_Os05g30890	cytochrome P450, putative, expressed
E-MEXP-1766	E-MEXP-1766-turquoise	LOC_Os05g31020	eukaryotic peptide chain release factor subunit 1-1, putative, expressed
E-MEXP-1766	E-MEXP-1766-turquoise	LOC_Os05g31140	glycosyl hydrolases family 17, putative, expressed
E-MEXP-1766	E-MEXP-1766-turquoise	LOC_Os05g31254	acetyltransferase, GNAT family, putative, expressed
E-MEXP-1766	E-MEXP-1766-turquoise	LOC_Os05g31280	GASR5 - Gibberellin-regulated GASA/GAST/Snakin family protein precursor, expressed
E-MEXP-1766	E-MEXP-1766-turquoise	LOC_Os05g31570	disease resistance protein RGA4, putative, expressed
E-MEXP-1766	E-MEXP-1766-turquoise	LOC_Os05g31620	OsCML15 - Calmodulin-related calcium sensor protein, expressed
E-MEXP-1766	E-MEXP-1766-turquoise	LOC_Os05g31670	AWPM-19-like membrane family protein, putative, expressed
E-MEXP-1766	E-MEXP-1766-turquoise	LOC_Os05g31750	annexin, putative, expressed
E-MEXP-1766	E-MEXP-1766-turquoise	LOC_Os05g31760	annexin, putative, expressed
E-MEXP-1766	E-MEXP-1766-turquoise	LOC_Os05g31900	hypothetical protein
E-MEXP-1766	E-MEXP-1766-turquoise	LOC_Os05g32110	COBRA, putative, expressed
E-MEXP-1766	E-MEXP-1766-turquoise	LOC_Os05g32170	TKL_IRAK_CR4L.5 - The CR4L subfamily has homology with Crinkly4, expressed
E-MEXP-1766	E-MEXP-1766-turquoise	LOC_Os05g33010	heat shock protein DnaJ, putative, expressed
E-MEXP-1766	E-MEXP-1766-turquoise	LOC_Os05g33030	kinesin motor domain containing protein, putative, expressed
E-MEXP-1766	E-MEXP-1766-turquoise	LOC_Os05g33040	cyclin, putative, expressed
E-MEXP-1766	E-MEXP-1766-turquoise	LOC_Os05g33080	serine/threonine-protein kinase, putative, expressed
E-MEXP-1766	E-MEXP-1766-turquoise	LOC_Os05g33380	fructose-bisphospate aldolase isozyme, putative, expressed
E-MEXP-1766	E-MEXP-1766-turquoise	LOC_Os05g33430	xyloglucanase inhibitor, putative, expressed
E-MEXP-1766	E-MEXP-1766-turquoise	LOC_Os05g33570	pyruvate, phosphate dikinase, chloroplast precursor, putative, expressed
E-MEXP-1766	E-MEXP-1766-turquoise	LOC_Os05g33620	expressed protein
E-MEXP-1766	E-MEXP-1766-turquoise	LOC_Os05g33644	inosine-uridine preferring nucleoside hydrolase family protein, putative, expressed
E-MEXP-1766	E-MEXP-1766-turquoise	LOC_Os05g33690	receptor-like protein kinase precursor, putative, expressed
E-MEXP-1766	E-MEXP-1766-turquoise	LOC_Os05g33820	lipase, putative, expressed
E-MEXP-1766	E-MEXP-1766-turquoise	LOC_Os05g33840	transketolase, putative, expressed
E-MEXP-1766	E-MEXP-1766-turquoise	LOC_Os05g33890	microtubule associated protein, putative, expressed
E-MEXP-1766	E-MEXP-1766-turquoise	LOC_Os05g34010	peptide transporter PTR2, putative, expressed
E-MEXP-1766	E-MEXP-1766-turquoise	LOC_Os05g34170	tubulin/FtsZ domain containing protein, putative, expressed
E-MEXP-1766	E-MEXP-1766-turquoise	LOC_Os05g34320	beta-hexosaminidase precursor, putative, expressed
E-MEXP-1766	E-MEXP-1766-turquoise	LOC_Os05g34325	cytochrome P450 51, putative, expressed
E-MEXP-1766	E-MEXP-1766-turquoise	LOC_Os05g34500	expressed protein
E-MEXP-1766	E-MEXP-1766-turquoise	LOC_Os05g34730	ethylene-responsive transcription factor ERF020, putative, expressed
E-MEXP-1766	E-MEXP-1766-turquoise	LOC_Os05g34830	No apical meristem protein, putative, expressed
E-MEXP-1766	E-MEXP-1766-turquoise	LOC_Os05g34950	cysteine-rich receptor-like protein kinase 6 precursor, putative, expressed
E-MEXP-1766	E-MEXP-1766-turquoise	LOC_Os05g35110	OsFBL22 - F-box domain and LRR containing protein, expressed
E-MEXP-1766	E-MEXP-1766-turquoise	LOC_Os05g35570	DUF803 domain containing, putative, expressed
E-MEXP-1766	E-MEXP-1766-turquoise	LOC_Os05g36050	serine/threonine-protein kinase, putative, expressed
E-MEXP-1766	E-MEXP-1766-turquoise	LOC_Os05g36090	zinc finger DHHC domain-containing protein, putative, expressed
E-MEXP-1766	E-MEXP-1766-turquoise	LOC_Os05g36186	hypothetical protein
E-MEXP-1766	E-MEXP-1766-turquoise	LOC_Os05g36260	soluble inorganic pyrophosphatase, putative, expressed
E-MEXP-1766	E-MEXP-1766-turquoise	LOC_Os05g36290	actin, putative, expressed
E-MEXP-1766	E-MEXP-1766-turquoise	LOC_Os05g36960	protein kinase, putative, expressed
E-MEXP-1766	E-MEXP-1766-turquoise	LOC_Os05g36990	ATOFP18/OFP18, putative, expressed
E-MEXP-1766	E-MEXP-1766-turquoise	LOC_Os05g37160	tubulin/FtsZ domain containing protein, putative, expressed
E-MEXP-1766	E-MEXP-1766-turquoise	LOC_Os05g37190	ZOS5-08 - C2H2 zinc finger protein, expressed
E-MEXP-1766	E-MEXP-1766-turquoise	LOC_Os05g37200	solute carrier family 35 member F2, putative, expressed
E-MEXP-1766	E-MEXP-1766-turquoise	LOC_Os05g37250	cytochrome P450, putative, expressed
E-MEXP-1766	E-MEXP-1766-turquoise	LOC_Os05g37700	periplasmic beta-glucosidase precursor, putative, expressed
E-MEXP-1766	E-MEXP-1766-turquoise	LOC_Os05g37800	DUF740 domain containing protein, expressed
E-MEXP-1766	E-MEXP-1766-turquoise	LOC_Os05g38000	ATROPGEF7/ROPGEF7, putative, expressed
E-MEXP-1766	E-MEXP-1766-turquoise	LOC_Os05g38230	oxidoreductase, aldo/keto reductase family protein, putative, expressed
E-MEXP-1766	E-MEXP-1766-turquoise	LOC_Os05g38264	expressed protein
E-MEXP-1766	E-MEXP-1766-turquoise	LOC_Os05g38500	fasciclin-like arabinogalactan protein, putative, expressed
E-MEXP-1766	E-MEXP-1766-turquoise	LOC_Os05g38720	Lung seven transmembrane receptor domain containing protein, putative, expressed
E-MEXP-1766	E-MEXP-1766-turquoise	LOC_Os05g38880	expressed protein
E-MEXP-1766	E-MEXP-1766-turquoise	LOC_Os05g38980	respiratory burst oxidase, putative, expressed
E-MEXP-1766	E-MEXP-1766-turquoise	LOC_Os05g39000	KIP1, putative, expressed
E-MEXP-1766	E-MEXP-1766-turquoise	LOC_Os05g39250	phosphatidylethanolamine-binding protein, putative, expressed
E-MEXP-1766	E-MEXP-1766-turquoise	LOC_Os05g39350	PMR5, putative, expressed
E-MEXP-1766	E-MEXP-1766-turquoise	LOC_Os05g39690	oxidoreductase, aldo/keto reductase family protein, putative, expressed
E-MEXP-1766	E-MEXP-1766-turquoise	LOC_Os05g39850	MCM3 - Putative minichromosome maintenance MCM complex subunit 3, expressed
E-MEXP-1766	E-MEXP-1766-turquoise	LOC_Os05g40200	inactive receptor kinase At2g26730 precursor, putative, expressed
E-MEXP-1766	E-MEXP-1766-turquoise	LOC_Os05g40220	transposon protein, putative, unclassified, expressed
E-MEXP-1766	E-MEXP-1766-turquoise	LOC_Os05g40280	B3 DNA binding domain containing protein, expressed
E-MEXP-1766	E-MEXP-1766-turquoise	LOC_Os05g40330	auxin efflux carrier component, putative, expressed
E-MEXP-1766	E-MEXP-1766-turquoise	LOC_Os05g40410	expressed protein
E-MEXP-1766	E-MEXP-1766-turquoise	LOC_Os05g41080	histone H3, putative, expressed
E-MEXP-1766	E-MEXP-1766-turquoise	LOC_Os05g41180	peptidase, T1 family, putative, expressed
E-MEXP-1766	E-MEXP-1766-turquoise	LOC_Os05g41190	expressed protein
E-MEXP-1766	E-MEXP-1766-turquoise	LOC_Os05g41200	OsCML9 - Calmodulin-related calcium sensor protein, expressed
E-MEXP-1766	E-MEXP-1766-turquoise	LOC_Os05g41390	cyclin, putative, expressed
E-MEXP-1766	E-MEXP-1766-turquoise	LOC_Os05g41450	histone-like transcription factor and archaeal histone, putative, expressed
E-MEXP-1766	E-MEXP-1766-turquoise	LOC_Os05g41460	cysteine proteinase inhibitor precursor protein, putative, expressed
E-MEXP-1766	E-MEXP-1766-turquoise	LOC_Os05g41490	circadian clock coupling factor ZGT, putative, expressed
E-MEXP-1766	E-MEXP-1766-turquoise	LOC_Os05g41580	calcium-transporting ATPase, plasma membrane-type, putative, expressed
E-MEXP-1766	E-MEXP-1766-turquoise	LOC_Os05g41620	expressed protein
E-MEXP-1766	E-MEXP-1766-turquoise	LOC_Os05g41670	ICE-like protease p20 domain containing protein, putative, expressed
E-MEXP-1766	E-MEXP-1766-turquoise	LOC_Os05g41750	RecF/RecN/SMC N terminal domain containing protein, expressed
E-MEXP-1766	E-MEXP-1766-turquoise	LOC_Os05g41990	peroxidase precursor, putative, expressed
E-MEXP-1766	E-MEXP-1766-turquoise	LOC_Os05g42150	OsGH3.4 - Probable indole-3-acetic acid-amido synthetase, expressed
E-MEXP-1766	E-MEXP-1766-turquoise	LOC_Os05g42210	serine/threonine-protein kinase receptor precursor, putative, expressed
E-MEXP-1766	E-MEXP-1766-turquoise	LOC_Os05g43140	expressed protein
E-MEXP-1766	E-MEXP-1766-turquoise	LOC_Os05g43170	calreticulin precursor protein, putative, expressed
E-MEXP-1766	E-MEXP-1766-turquoise	LOC_Os05g43390	signal recognition particle 54 kDa protein, putative, expressed
E-MEXP-1766	E-MEXP-1766-turquoise	LOC_Os05g43610	ATBARD1/BARD1, putative, expressed
E-MEXP-1766	E-MEXP-1766-turquoise	LOC_Os05g43840	CAMK_KIN1/SNF1/Nim1_like.25 - CAMK includes calcium/calmodulin depedent protein kinases, expressed
E-MEXP-1766	E-MEXP-1766-turquoise	LOC_Os05g43960	no apical meristem protein, putative, expressed
E-MEXP-1766	E-MEXP-1766-turquoise	LOC_Os05g44070	ras-related protein, putative, expressed
E-MEXP-1766	E-MEXP-1766-turquoise	LOC_Os05g44190	expressed protein
E-MEXP-1766	E-MEXP-1766-turquoise	LOC_Os05g44200	GDSL-like lipase/acylhydrolase, putative, expressed
E-MEXP-1766	E-MEXP-1766-turquoise	LOC_Os05g44340	heat shock protein 101, putative, expressed
E-MEXP-1766	E-MEXP-1766-turquoise	LOC_Os05g44590	ATP-dependent protease La, putative, expressed
E-MEXP-1766	E-MEXP-1766-turquoise	LOC_Os05g44600	pectinesterase, putative, expressed
E-MEXP-1766	E-MEXP-1766-turquoise	LOC_Os05g44900	expressed protein
E-MEXP-1766	E-MEXP-1766-turquoise	LOC_Os05g44930	receptor-like protein kinase, putative, expressed
E-MEXP-1766	E-MEXP-1766-turquoise	LOC_Os05g45450	DUF584 domain containing protein, putative, expressed
E-MEXP-1766	E-MEXP-1766-turquoise	LOC_Os05g45460	POEI52 - Pollen Ole e I allergen and extensin family protein precursor, expressed
E-MEXP-1766	E-MEXP-1766-turquoise	LOC_Os05g45740	mitochondrial ATP synthase g subunit family protein, putative, expressed
E-MEXP-1766	E-MEXP-1766-turquoise	LOC_Os05g45900	endonuclease/exonuclease/phosphatase family domain containing protein, expressed
E-MEXP-1766	E-MEXP-1766-turquoise	LOC_Os05g46040	protein phosphatase 2C, putative, expressed
E-MEXP-1766	E-MEXP-1766-turquoise	LOC_Os05g46370	bHelix-loop-helix transcription factor, putative, expressed
E-MEXP-1766	E-MEXP-1766-turquoise	LOC_Os05g46460	hydrolase, alpha/beta fold family domain containing protein, expressed
E-MEXP-1766	E-MEXP-1766-turquoise	LOC_Os05g46510	polygalacturonase, putative, expressed
E-MEXP-1766	E-MEXP-1766-turquoise	LOC_Os05g46550	adaptor complexes medium subunit family domain containing protein, expressed
E-MEXP-1766	E-MEXP-1766-turquoise	LOC_Os05g46580	polyprenyl synthetase, putative, expressed
E-MEXP-1766	E-MEXP-1766-turquoise	LOC_Os05g47780	E3 ubiquitin ligase, putative, expressed
E-MEXP-1766	E-MEXP-1766-turquoise	LOC_Os05g47830	expressed protein
E-MEXP-1766	E-MEXP-1766-turquoise	LOC_Os05g47870	expressed protein
E-MEXP-1766	E-MEXP-1766-turquoise	LOC_Os05g48010	MYB family transcription factor, putative, expressed
E-MEXP-1766	E-MEXP-1766-turquoise	LOC_Os05g48030	anti-silencing protein, ASF1-like domain containing protein, expressed
E-MEXP-1766	E-MEXP-1766-turquoise	LOC_Os05g48040	MATE efflux family protein, putative, expressed
E-MEXP-1766	E-MEXP-1766-turquoise	LOC_Os05g48150	transposon protein, putative, unclassified, expressed
E-MEXP-1766	E-MEXP-1766-turquoise	LOC_Os05g48270	auxin-responsive protein, putative, expressed
E-MEXP-1766	E-MEXP-1766-turquoise	LOC_Os05g48330	aspartyl protease family protein, putative, expressed
E-MEXP-1766	E-MEXP-1766-turquoise	LOC_Os05g48340	proteasome-related, putative, expressed
E-MEXP-1766	E-MEXP-1766-turquoise	LOC_Os05g48416	lipase-related, putative, expressed
E-MEXP-1766	E-MEXP-1766-turquoise	LOC_Os05g48680	expressed protein
E-MEXP-1766	E-MEXP-1766-turquoise	LOC_Os05g48890	fasciclin domain containing protein, expressed
E-MEXP-1766	E-MEXP-1766-turquoise	LOC_Os05g48900	fasciclin domain containing protein, expressed
E-MEXP-1766	E-MEXP-1766-turquoise	LOC_Os05g49060	uncharacterized protein ycf23, putative, expressed
E-MEXP-1766	E-MEXP-1766-turquoise	LOC_Os05g49270	transporter family protein, putative, expressed
E-MEXP-1766	E-MEXP-1766-turquoise	LOC_Os05g49300	iron-sulfur cluster assembly enzyme ISCU, mitochondrial precursor, putative, expressed
E-MEXP-1766	E-MEXP-1766-turquoise	LOC_Os05g49320	ribosomal protein L7/L12 C-terminal domain containing protein, expressed
E-MEXP-1766	E-MEXP-1766-turquoise	LOC_Os05g49440	DUF1264 domain containing protein, putative, expressed
E-MEXP-1766	E-MEXP-1766-turquoise	LOC_Os05g49730	protein phosphatase 2C, putative, expressed
E-MEXP-1766	E-MEXP-1766-turquoise	LOC_Os05g49760	dehydrogenase, putative, expressed
E-MEXP-1766	E-MEXP-1766-turquoise	LOC_Os05g49770	CTP synthase, putative, expressed
E-MEXP-1766	E-MEXP-1766-turquoise	LOC_Os05g49880	lactate/malate dehydrogenase, putative, expressed
E-MEXP-1766	E-MEXP-1766-turquoise	LOC_Os05g49940	expressed protein
E-MEXP-1766	E-MEXP-1766-turquoise	LOC_Os05g50110	oleosin, putative, expressed
E-MEXP-1766	E-MEXP-1766-turquoise	LOC_Os05g50230	DUF1645 domain containing protein, putative, expressed
E-MEXP-1766	E-MEXP-1766-turquoise	LOC_Os05g50260	polygalacturonase, putative, expressed
E-MEXP-1766	E-MEXP-1766-turquoise	LOC_Os05g50360	anaphase-promoting complex subunit 10, putative, expressed
E-MEXP-1766	E-MEXP-1766-turquoise	LOC_Os05g50500	secretory protein, putative, expressed
E-MEXP-1766	E-MEXP-1766-turquoise	LOC_Os05g50680	expressed protein
E-MEXP-1766	E-MEXP-1766-turquoise	LOC_Os05g50750	AAA family ATPase, putative, expressed
E-MEXP-1766	E-MEXP-1766-turquoise	LOC_Os05g50800	expressed protein
E-MEXP-1766	E-MEXP-1766-turquoise	LOC_Os05g50910	extra-large G-protein-related, putative, expressed
E-MEXP-1766	E-MEXP-1766-turquoise	LOC_Os05g50940	conserved hypothetical protein
E-MEXP-1766	E-MEXP-1766-turquoise	LOC_Os05g50990	TTL3, putative, expressed
E-MEXP-1766	E-MEXP-1766-turquoise	LOC_Os05g51070	inactive receptor kinase At2g26730 precursor, putative, expressed
E-MEXP-1766	E-MEXP-1766-turquoise	LOC_Os05g51190	protein kinase family protein, putative, expressed
E-MEXP-1766	E-MEXP-1766-turquoise	LOC_Os05g51220	aspartic proteinase, putative, expressed
E-MEXP-1766	E-MEXP-1766-turquoise	LOC_Os05g51540	expressed protein
E-MEXP-1766	E-MEXP-1766-turquoise	LOC_Os05g51610	sodium/calcium exchanger protein, putative, expressed
E-MEXP-1766	E-MEXP-1766-turquoise	LOC_Os05g51670	NAD dependent epimerase/dehydratase family protein, putative, expressed
E-MEXP-1766	E-MEXP-1766-turquoise	LOC_Os05g51680	SCP-like extracellular protein, expressed
E-MEXP-1766	E-MEXP-1766-turquoise	LOC_Os05g51780	zinc finger, C3HC4 type domain containing protein, expressed
E-MEXP-1766	E-MEXP-1766-turquoise	LOC_Os06g01210	plastocyanin, chloroplast precursor, putative, expressed
[truncated: 35,087 more rows]
