# Supplementary material for: Gene Coexpression Network Analysis as a Source of Functional Annotation for Rice Genes
Source: PLoS One. 2011 Jul 22;6(7):e22196. doi: 10.1371/journal.pone.0022196 (PMC3142134; doi:10.1371/journal.pone.0022196)
Supplement: Table S4 — Pfam domain enrichment within condition-dependent gene coexpression modules. (XLS) [file pone.0022196.s018.xls]

## Sheet: Sheet1
Table S4. Pfam domain enrichment within condition-dependent gene coexpression modules.
Module ID	Pfam ID	Genes mapped to chip	Genes with Pfam domain	Genes in Module	Genes in Module with Pfam domain	p-value	N for module	Bonferroni Corrected alpha for Module	Pfam Domain Description
E-MEXP-1766-blue	PF00847	33421	105	142	7	3.5e-07	53	0.000189	AP2 domain
E-MEXP-1766-blue	PF00036	33421	105	120	5	4e-05	53	0.000189	EF hand
E-MEXP-1766-brown	PF00847	33421	76	142	5	1.9e-05	43	0.000233	AP2 domain
E-MEXP-1766-brown	PF04674	33421	76	10	3	1.3e-06	43	0.000233	Phosphate-induced protein 1 conserved region
E-MEXP-1766-turquoise	PF08541	33421	3478	13	8	1.1e-05	446	2.24e-05	3-Oxoacyl-[acyl-carrier-protein (ACP)] synthase III C terminal
E-MEXP-1766-turquoise	PF02519	33421	3478	32	15	1.8e-07	446	2.24e-05	Auxin responsive protein
E-MEXP-1766-turquoise	PF02984	33421	3478	29	13	2.2e-06	446	2.24e-05	Cyclin, C-terminal domain
E-MEXP-1766-turquoise	PF00134	33421	3478	36	14	7e-06	446	2.24e-05	Cyclin, N-terminal domain
E-MEXP-1766-turquoise	PF02469	33421	3478	23	13	6.9e-08	446	2.24e-05	Fasciclin domain
E-MEXP-1766-turquoise	PF04116	33421	3478	22	11	3.6e-06	446	2.24e-05	Fatty acid hydroxylase superfamily
E-MEXP-1766-turquoise	PF00657	33421	3478	117	41	8.4e-13	446	2.24e-05	GDSL-like Lipase/Acylhydrolase
E-MEXP-1766-turquoise	PF00232	33421	3478	29	14	2.9e-07	446	2.24e-05	Glycosyl hydrolase family 1
E-MEXP-1766-turquoise	PF01915	33421	3478	13	9	6.9e-07	446	2.24e-05	Glycosyl hydrolase family 3 C terminal domain
E-MEXP-1766-turquoise	PF00933	33421	3478	13	9	6.9e-07	446	2.24e-05	Glycosyl hydrolase family 3 N terminal domain
E-MEXP-1766-turquoise	PF00704	33421	3478	33	15	2.9e-07	446	2.24e-05	Glycosyl hydrolases family 18
E-MEXP-1766-turquoise	PF00011	33421	3478	27	12	6.1e-06	446	2.24e-05	Hsp20/alpha crystallin family
E-MEXP-1766-turquoise	PF00225	33421	3478	42	24	1.3e-13	446	2.24e-05	Kinesin motor domain
E-MEXP-1766-turquoise	PF00230	33421	3478	34	13	1.8e-05	446	2.24e-05	Major intrinsic protein
E-MEXP-1766-turquoise	PF00141	33421	3478	133	61	1.6e-25	446	2.24e-05	Peroxidase
E-MEXP-1766-turquoise	PF01357	33421	3478	53	20	1.4e-07	446	2.24e-05	Pollen allergen
E-MEXP-1766-turquoise	PF00234	33421	3478	112	35	1.4e-09	446	2.24e-05	Protease inhibitor/seed storage/LTP family
E-MEXP-1766-turquoise	PF00069	33421	3478	1103	160	9.3e-06	446	2.24e-05	Protein kinase domain
E-MEXP-1766-turquoise	PF03330	33421	3478	52	21	1.7e-08	446	2.24e-05	Rare lipoprotein A (RlpA)-like double-psi beta-barrel
E-MEXP-1766-turquoise	PF00450	33421	3478	55	22	9.6e-09	446	2.24e-05	Serine carboxypeptidase
E-MEXP-1766-turquoise	PF00201	33421	3478	130	30	2.2e-05	446	2.24e-05	UDP-glucoronosyl and UDP-glucosyl transferase
E-MEXP-2267-blue	PF00504	33421	932	14	6	1.1e-06	238	4.2e-05	Chlorophyll A-B binding protein
E-MEXP-2267-blue	PF00125	33421	932	32	10	1e-08	238	4.2e-05	Core histone H2A/H2B/H3/H4
E-MEXP-2267-blue	PF02984	33421	932	29	8	9.1e-07	238	4.2e-05	Cyclin, C-terminal domain
E-MEXP-2267-blue	PF00134	33421	932	36	9	4.7e-07	238	4.2e-05	Cyclin, N-terminal domain
E-MEXP-2267-blue	PF03018	33421	932	42	9	1.9e-06	238	4.2e-05	Dirigent-like protein
E-MEXP-2267-blue	PF00657	33421	932	117	22	1.4e-12	238	4.2e-05	GDSL-like Lipase/Acylhydrolase
E-MEXP-2267-blue	PF00232	33421	932	29	7	1.2e-05	238	4.2e-05	Glycosyl hydrolase family 1
E-MEXP-2267-blue	PF00225	33421	932	42	17	4.3e-16	238	4.2e-05	Kinesin motor domain
E-MEXP-2267-blue	PF00141	33421	932	133	31	5e-20	238	4.2e-05	Peroxidase
E-MEXP-2267-blue	PF01357	33421	932	53	9	1.4e-05	238	4.2e-05	Pollen allergen
E-MEXP-2267-blue	PF00234	33421	932	112	15	5.4e-07	238	4.2e-05	Protease inhibitor/seed storage/LTP family
E-MEXP-2267-blue	PF06735	33421	932	11	5	6.7e-06	238	4.2e-05	Protein of unknown function (DUF1210)
E-MEXP-2267-blue	PF03330	33421	932	52	9	1.2e-05	238	4.2e-05	Rare lipoprotein A (RlpA)-like double-psi beta-barrel
E-MEXP-2267-blue	PF00450	33421	932	55	10	2.5e-06	238	4.2e-05	Serine carboxypeptidase
E-MEXP-2267-brown	PF00704	33421	120	33	8	2.8e-13	73	0.000137	Glycosyl hydrolases family 18
E-MEXP-2267-brown	PF04398	33421	120	33	4	6e-06	73	0.000137	Protein of unknown function, DUF538
E-MEXP-2267-turquoise	PF00447	33421	1218	25	8	1.9e-06	308	3.25e-05	HSF-type DNA-binding
E-MEXP-2267-turquoise	PF00011	33421	1218	27	8	3.6e-06	308	3.25e-05	Hsp20/alpha crystallin family
E-MEXP-2267-turquoise	PF00481	33421	1218	78	12	2.5e-05	308	3.25e-05	Protein phosphatase 2C
E-MEXP-2506-black	PF03767	33421	64	12	3	1.5e-06	47	0.000213	HAD superfamily, subfamily IIIB (Acid phosphatase)
E-MEXP-2506-black	PF00234	33421	64	112	6	7.9e-08	47	0.000213	Protease inhibitor/seed storage/LTP family
E-MEXP-2506-black	PF06735	33421	64	11	2	0.0002	47	0.000213	Protein of unknown function (DUF1210)
E-MEXP-2506-blue	PF00665	33421	250	98	10	3.6e-09	60	0.000167	Integrase core domain
E-MEXP-2506-blue	PF10551	33421	250	124	8	4.6e-06	60	0.000167	MULE transposase domain
E-MEXP-2506-blue	PF03732	33421	250	84	7	3.3e-06	60	0.000167	Retrotransposon gag protein
E-MEXP-2506-blue	PF00078	33421	250	97	12	9.6e-12	60	0.000167	Reverse transcriptase (RNA-dependent DNA polymerase)
E-MEXP-2506-blue	PF00075	33421	250	12	4	1.4e-06	60	0.000167	RNase H
E-MEXP-2506-blue	PF02992	33421	250	27	5	1.6e-06	60	0.000167	Transposase family tnp2
E-MEXP-2506-blue	PF02902	33421	250	33	5	4.5e-06	60	0.000167	Ulp1 protease family, C-terminal catalytic domain
E-MEXP-2506-brown	PF00241	33421	229	10	3	3.7e-05	109	9.17e-05	Cofilin/tropomyosin-type actin-binding protein
E-MEXP-2506-brown	PF01095	33421	229	41	6	3.6e-07	109	9.17e-05	Pectinesterase
E-MEXP-2506-brown	PF04043	33421	229	47	9	3.1e-11	109	9.17e-05	Plant invertase/pectin methylesterase inhibitor
E-MEXP-2506-brown	PF01357	33421	229	53	9	9.7e-11	109	9.17e-05	Pollen allergen
E-MEXP-2506-brown	PF05498	33421	229	12	3	6.7e-05	109	9.17e-05	Rapid ALkalinization Factor (RALF)
E-MEXP-2506-green	PF00067	33421	81	290	10	2.3e-09	43	0.000233	Cytochrome P450
E-MEXP-2506-green	PF03936	33421	81	40	5	4.5e-08	43	0.000233	Terpene synthase family, metal binding domain
E-MEXP-2506-green	PF01397	33421	81	41	5	5.2e-08	43	0.000233	Terpene synthase, N-terminal domain
E-MEXP-2506-green	PF03106	33421	81	87	5	2.3e-06	43	0.000233	WRKY DNA -binding domain
E-MEXP-2506-magenta	PF06203	33421	54	38	3	3.2e-05	37	0.00027	CCT motif
E-MEXP-2506-magenta	PF00743	33421	54	14	2	0.00023	37	0.00027	Flavin-binding monooxygenase-like
E-MEXP-2506-pink	PF00732	33421	60	10	2	0.00014	30	0.000333	GMC oxidoreductase
E-MEXP-2506-pink	PF00234	33421	60	112	7	1.3e-09	30	0.000333	Protease inhibitor/seed storage/LTP family
E-MEXP-2506-pink	PF00161	33421	60	15	2	0.00033	30	0.000333	Ribosome inactivating protein
E-MEXP-2506-red	PF01486	33421	68	35	7	6.8e-13	45	0.000222	K-box region
E-MEXP-2506-red	PF00319	33421	68	60	7	3.7e-11	45	0.000222	SRF-type transcription factor (DNA-binding and dimerisation domain)
E-MEXP-2506-turquoise	PF00125	33421	257	32	9	2e-12	110	9.09e-05	Core histone H2A/H2B/H3/H4
E-MEXP-2506-turquoise	PF00657	33421	257	117	7	3.5e-05	110	9.09e-05	GDSL-like Lipase/Acylhydrolase
E-MEXP-2506-turquoise	PF02704	33421	257	10	4	6.9e-07	110	9.09e-05	Gibberellin regulated protein
E-MEXP-2506-turquoise	PF00225	33421	257	42	9	2.9e-11	110	9.09e-05	Kinesin motor domain
E-MEXP-2506-turquoise	PF02298	33421	257	52	5	5e-05	110	9.09e-05	Plastocyanin-like domain
E-MEXP-2506-turquoise	PF00234	33421	257	112	8	2.6e-06	110	9.09e-05	Protease inhibitor/seed storage/LTP family
E-MEXP-2506-yellow	PF00643	33421	144	30	4	8.3e-06	72	0.000139	B-box zinc finger
GSE10373-blue	PF00182	33421	164	10	4	1.1e-07	62	0.000161	Chitinase class I
GSE10373-blue	PF00067	33421	164	290	12	2.4e-08	62	0.000161	Cytochrome P450
GSE10373-blue	PF00141	33421	164	133	6	5.2e-05	62	0.000161	Peroxidase
GSE10373-blue	PF03936	33421	164	40	6	4.3e-08	62	0.000161	Terpene synthase family, metal binding domain
GSE10373-blue	PF01397	33421	164	41	6	5e-08	62	0.000161	Terpene synthase, N-terminal domain
GSE10373-blue	PF03106	33421	164	87	6	4.6e-06	62	0.000161	WRKY DNA -binding domain
GSE10373-brown	PF00282	33421	52	15	2	0.00025	29	0.000345	Pyridoxal-dependent decarboxylase conserved domain
GSE10373-turquoise	PF00931	33421	351	416	15	4e-05	123	8.13e-05	NB-ARC domain
GSE11025-blue	PF01657	33421	197	66	5	4.5e-05	79	0.000127	Domain of unknown function DUF26
GSE11025-brown	PF00847	33421	175	142	7	1.1e-05	84	0.000119	AP2 domain
GSE11025-brown	PF09425	33421	175	15	3	6.1e-05	84	0.000119	Divergent CCT motif
GSE11025-brown	PF00141	33421	175	133	6	7.5e-05	84	0.000119	Peroxidase
GSE11025-turquoise	PF00141	33421	277	133	10	1.8e-07	117	8.55e-05	Peroxidase
GSE15046-blue	PF00190	33421	296	47	5	6e-05	122	8.2e-05	Cupin
GSE15046-blue	PF00067	33421	296	290	12	1.2e-05	122	8.2e-05	Cytochrome P450
GSE15046-blue	PF00704	33421	296	33	7	1.4e-08	122	8.2e-05	Glycosyl hydrolases family 18
GSE15046-blue	PF02365	33421	296	113	11	5.7e-09	122	8.2e-05	No apical meristem (NAM) protein
GSE15046-blue	PF00141	33421	296	133	9	3.1e-06	122	8.2e-05	Peroxidase
GSE15046-brown	PF00643	33421	136	30	5	1.4e-07	78	0.000128	B-box zinc finger
GSE15046-brown	PF06203	33421	136	38	4	1.7e-05	78	0.000128	CCT motif
GSE15046-brown	PF01453	33421	136	99	5	5.5e-05	78	0.000128	D-mannose binding lectin
GSE15046-brown	PF08276	33421	136	77	5	1.6e-05	78	0.000128	PAN-like domain
GSE15046-turquoise	PF00067	33421	522	290	18	8.8e-07	184	5.43e-05	Cytochrome P450
GSE15046-turquoise	PF00230	33421	522	34	6	1.3e-05	184	5.43e-05	Major intrinsic protein
GSE15046-turquoise	PF00069	33421	522	1103	43	4.8e-08	184	5.43e-05	Protein kinase domain
GSE15046-turquoise	PF00188	33421	522	26	6	2.5e-06	184	5.43e-05	SCP-like extracellular protein
GSE15046-turquoise	PF03936	33421	522	40	7	2.6e-06	184	5.43e-05	Terpene synthase family, metal binding domain
GSE15046-turquoise	PF01397	33421	522	41	7	3.1e-06	184	5.43e-05	Terpene synthase, N-terminal domain
GSE16793-blue	PF00182	33421	85	10	3	1.9e-06	44	0.000227	Chitinase class I
GSE16793-blue	PF00067	33421	85	290	7	9.5e-06	44	0.000227	Cytochrome P450
GSE16793-blue	PF00188	33421	85	26	6	5e-11	44	0.000227	SCP-like extracellular protein
GSE16793-blue	PF03936	33421	85	40	5	5.8e-08	44	0.000227	Terpene synthase family, metal binding domain
GSE16793-blue	PF01397	33421	85	41	4	3.7e-06	44	0.000227	Terpene synthase, N-terminal domain
GSE16793-turquoise	PF00643	33421	484	30	8	8.1e-09	173	5.78e-05	B-box zinc finger
GSE16793-turquoise	PF06203	33421	484	38	7	1.1e-06	173	5.78e-05	CCT motif
GSE16793-turquoise	PF00156	33421	484	15	4	5.2e-05	173	5.78e-05	Phosphoribosyl transferase domain
GSE16793-turquoise	PF01535	33421	484	405	24	7.8e-09	173	5.78e-05	PPR repeat
GSE17245-blue	PF07887	33421	336	20	4	4.3e-05	140	7.14e-05	Calmodulin binding protein-like
GSE17245-blue	PF00010	33421	336	129	8	5.1e-05	140	7.14e-05	Helix-loop-helix DNA-binding domain
GSE17245-brown	PF02519	33421	248	32	6	1.2e-07	110	9.09e-05	Auxin responsive protein
GSE17245-brown	PF00232	33421	248	29	4	6.1e-05	110	9.09e-05	Glycosyl hydrolase family 1
GSE17245-brown	PF08323	33421	248	11	3	6.4e-05	110	9.09e-05	Starch synthase catalytic domain
GSE17245-green	PF00643	33421	184	30	7	2.5e-10	96	0.000104	B-box zinc finger
GSE17245-green	PF06203	33421	184	38	6	6.1e-08	96	0.000104	CCT motif
GSE17245-green	PF05078	33421	184	15	3	7.1e-05	96	0.000104	Protein of unknown function (DUF679)
GSE17245-turquoise	PF00248	33421	3574	30	14	6.8e-07	426	2.35e-05	Aldo/keto reductase family
GSE17245-turquoise	PF00504	33421	3574	14	12	1.6e-10	426	2.35e-05	Chlorophyll A-B binding protein
GSE17245-turquoise	PF01985	33421	3574	13	8	1.3e-05	426	2.35e-05	CRS1 / YhbY domain
GSE17245-turquoise	PF00067	33421	3574	290	68	3.4e-10	426	2.35e-05	Cytochrome P450
GSE17245-turquoise	PF03018	33421	3574	42	22	2.5e-11	426	2.35e-05	Dirigent-like protein
GSE17245-turquoise	PF00657	33421	3574	117	34	3.6e-08	426	2.35e-05	GDSL-like Lipase/Acylhydrolase
GSE17245-turquoise	PF00043	33421	3574	66	24	3.2e-08	426	2.35e-05	Glutathione S-transferase, C-terminal domain
GSE17245-turquoise	PF02798	33421	3574	69	25	1.8e-08	426	2.35e-05	Glutathione S-transferase, N-terminal domain
GSE17245-turquoise	PF03767	33421	3574	12	8	5.6e-06	426	2.35e-05	HAD superfamily, subfamily IIIB (Acid phosphatase)
GSE17245-turquoise	PF05368	33421	3574	16	11	5.4e-08	426	2.35e-05	NmrA-like family
GSE17245-turquoise	PF00141	33421	3574	133	49	1.5e-15	426	2.35e-05	Peroxidase
GSE17245-turquoise	PF00234	33421	3574	112	36	7e-10	426	2.35e-05	Protease inhibitor/seed storage/LTP family
GSE17245-turquoise	PF06735	33421	3574	11	8	2.1e-06	426	2.35e-05	Protein of unknown function (DUF1210)
GSE17245-turquoise	PF00201	33421	3574	130	33	1.7e-06	426	2.35e-05	UDP-glucoronosyl and UDP-glucosyl transferase
GSE17245-yellow	PF00759	33421	224	23	6	7.8e-09	115	8.7e-05	Glycosyl hydrolase family 9
GSE17245-yellow	PF08880	33421	224	13	4	1.3e-06	115	8.7e-05	QLQ
GSE17245-yellow	PF08879	33421	224	21	4	1.1e-05	115	8.7e-05	WRC
GSE18361-blue	PF00005	33421	260	113	7	3e-05	87	0.000115	ABC transporter
GSE18361-blue	PF01061	33421	260	46	6	1.5e-06	87	0.000115	ABC-2 type transporter
GSE18361-blue	PF07645	33421	260	34	7	7.2e-09	87	0.000115	Calcium binding EGF domain
GSE18361-blue	PF00190	33421	260	47	5	3.2e-05	87	0.000115	Cupin
GSE18361-blue	PF00067	33421	260	290	18	1.8e-11	87	0.000115	Cytochrome P450
GSE18361-blue	PF00139	33421	260	79	9	1.2e-08	87	0.000115	Legume lectin domain
GSE18361-blue	PF08370	33421	260	14	4	3.4e-06	87	0.000115	Plant PDR ABC transporter associated
GSE18361-blue	PF00069	33421	260	1103	34	9.4e-12	87	0.000115	Protein kinase domain
GSE18361-blue	PF04398	33421	260	33	7	5.7e-09	87	0.000115	Protein of unknown function, DUF538
GSE18361-blue	PF03936	33421	260	40	7	2.4e-08	87	0.000115	Terpene synthase family, metal binding domain
GSE18361-blue	PF01397	33421	260	41	7	2.9e-08	87	0.000115	Terpene synthase, N-terminal domain
GSE18361-blue	PF03106	33421	260	87	7	5.5e-06	87	0.000115	WRKY DNA -binding domain
GSE18361-brown	PF00665	33421	90	98	5	7.1e-06	31	0.000323	Integrase core domain
GSE18361-brown	PF03732	33421	90	84	4	8e-05	31	0.000323	Retrotransposon gag protein
GSE18361-brown	PF00078	33421	90	97	7	8.5e-09	31	0.000323	Reverse transcriptase (RNA-dependent DNA polymerase)
GSE18361-brown	PF00075	33421	90	12	3	4.1e-06	31	0.000323	RNase H
GSE18361-turquoise	PF00847	33421	659	142	22	8.5e-14	166	6.02e-05	AP2 domain
GSE18361-turquoise	PF09425	33421	659	15	7	6.3e-09	166	6.02e-05	Divergent CCT motif
GSE18361-turquoise	PF01657	33421	659	66	8	4.6e-05	166	6.02e-05	Domain of unknown function DUF26
GSE18361-turquoise	PF00036	33421	659	120	16	2e-09	166	6.02e-05	EF hand
GSE18361-turquoise	PF03081	33421	659	41	8	1.2e-06	166	6.02e-05	Exo70 exocyst complex subunit
GSE18361-turquoise	PF00249	33421	659	226	15	4.8e-05	166	6.02e-05	Myb-like DNA-binding domain
GSE18361-turquoise	PF04833	33421	659	10	4	2.9e-05	166	6.02e-05	Phytochelatin synthetase-like conserved region
GSE18361-turquoise	PF00069	33421	659	1103	58	1.7e-11	166	6.02e-05	Protein kinase domain
GSE18361-turquoise	PF07816	33421	659	11	4	4.4e-05	166	6.02e-05	Protein of unknown function (DUF1645)
GSE18361-turquoise	PF00481	33421	659	78	12	4.1e-08	166	6.02e-05	Protein phosphatase 2C
GSE18361-turquoise	PF06200	33421	659	19	7	4.6e-08	166	6.02e-05	tify domain
GSE18361-turquoise	PF03106	33421	659	87	20	4.1e-16	166	6.02e-05	WRKY DNA -binding domain
GSE19024-blue	PF00504	33421	534	14	12	2.2e-20	112	8.93e-05	Chlorophyll A-B binding protein
GSE19024-blue	PF01985	33421	534	13	5	1.2e-06	112	8.93e-05	CRS1 / YhbY domain
GSE19024-blue	PF00254	33421	534	28	6	4.5e-06	112	8.93e-05	FKBP-type peptidyl-prolyl cis-trans isomerase
GSE19024-blue	PF01926	33421	534	24	6	1.7e-06	112	8.93e-05	GTPase of unknown function
GSE19024-brown	PF00190	33421	311	47	13	3.2e-16	116	8.62e-05	Cupin
GSE19024-brown	PF00808	33421	311	24	7	1.7e-09	116	8.62e-05	Histone-like transcription factor (CBF/NF-Y) and archaeal histone
GSE19024-brown	PF00234	33421	311	112	17	4.6e-16	116	8.62e-05	Protease inhibitor/seed storage/LTP family
GSE19024-turquoise	PF00168	33421	654	86	14	1.3e-09	211	4.74e-05	C2 domain
GSE19024-turquoise	PF00036	33421	654	120	12	4.4e-06	211	4.74e-05	EF hand
GSE19024-turquoise	PF03169	33421	654	28	8	4.5e-08	211	4.74e-05	OPT oligopeptide transporter protein
GSE19024-turquoise	PF01095	33421	654	41	12	1.3e-11	211	4.74e-05	Pectinesterase
GSE19024-turquoise	PF04043	33421	654	47	17	1.2e-17	211	4.74e-05	Plant invertase/pectin methylesterase inhibitor
GSE19024-turquoise	PF01357	33421	654	53	10	7e-08	211	4.74e-05	Pollen allergen
GSE19024-turquoise	PF00999	33421	654	21	9	9.5e-11	211	4.74e-05	Sodium/hydrogen exchanger family
GSE19024-turquoise	PF00582	33421	654	35	7	4.4e-06	211	4.74e-05	Universal stress protein family
GSE19024-yellow	PF00125	33421	308	32	12	5.8e-17	113	8.85e-05	Core histone H2A/H2B/H3/H4
GSE19024-yellow	PF02984	33421	308	29	8	1.7e-10	113	8.85e-05	Cyclin, C-terminal domain
GSE19024-yellow	PF00134	33421	308	36	8	1.1e-09	113	8.85e-05	Cyclin, N-terminal domain
GSE19024-yellow	PF00225	33421	308	42	15	1.6e-20	113	8.85e-05	Kinesin motor domain
GSE19024-yellow	PF08263	33421	308	307	14	1.2e-06	113	8.85e-05	Leucine rich repeat N-terminal domain
GSE19024-yellow	PF00314	33421	308	35	5	1.7e-05	113	8.85e-05	Thaumatin family
GSE19239-blue	PF00234	33421	429	112	11	2.3e-07	131	7.63e-05	Protease inhibitor/seed storage/LTP family
GSE19239-brown	PF00141	33421	153	133	7	2.8e-06	78	0.000128	Peroxidase
GSE19239-green	PF01061	33421	59	46	3	7.5e-05	35	0.000286	ABC-2 type transporter
GSE19239-green	PF00043	33421	59	66	5	1.2e-07	35	0.000286	Glutathione S-transferase, C-terminal domain
GSE19239-green	PF02798	33421	59	69	5	1.5e-07	35	0.000286	Glutathione S-transferase, N-terminal domain
GSE19239-green	PF08370	33421	59	14	2	0.00028	35	0.000286	Plant PDR ABC transporter associated
GSE19239-green	PF00201	33421	59	130	4	8.4e-05	35	0.000286	UDP-glucoronosyl and UDP-glucosyl transferase
GSE19239-turquoise	PF00643	33421	1229	30	16	9.1e-16	298	3.36e-05	B-box zinc finger
GSE19239-turquoise	PF06203	33421	1229	38	11	7.7e-08	298	3.36e-05	CCT motif
GSE19239-turquoise	PF07690	33421	1229	51	10	1.4e-05	298	3.36e-05	Major Facilitator Superfamily
GSE19239-turquoise	PF00083	33421	1229	69	13	1.2e-06	298	3.36e-05	Sugar (and other) transporter
GSE4471-blue	PF00067	33421	638	290	18	1.4e-05	192	5.21e-05	Cytochrome P450
GSE4471-blue	PF00043	33421	638	66	10	4.8e-07	192	5.21e-05	Glutathione S-transferase, C-terminal domain
GSE4471-blue	PF02798	33421	638	69	12	6.9e-09	192	5.21e-05	Glutathione S-transferase, N-terminal domain
GSE4471-blue	PF00011	33421	638	27	8	2.7e-08	192	5.21e-05	Hsp20/alpha crystallin family
GSE4471-blue	PF00201	33421	638	130	12	7.9e-06	192	5.21e-05	UDP-glucoronosyl and UDP-glucosyl transferase
GSE4471-brown	PF00067	33421	548	290	17	7.2e-06	187	5.35e-05	Cytochrome P450
GSE4471-brown	PF00141	33421	548	133	14	4.4e-08	187	5.35e-05	Peroxidase
GSE4471-brown	PF05678	33421	548	33	6	1.4e-05	187	5.35e-05	VQ motif
GSE4471-green	PF00504	33421	212	14	6	1.7e-10	89	0.000112	Chlorophyll A-B binding protein
GSE4471-green	PF01657	33421	212	66	5	6.4e-05	89	0.000112	Domain of unknown function DUF26
GSE4471-green	PF00188	33421	212	26	4	2.1e-05	89	0.000112	SCP-like extracellular protein
GSE4471-turquoise	PF00646	33421	788	570	32	7e-06	186	5.38e-05	F-box domain
GSE4471-turquoise	PF00931	33421	788	416	45	2.3e-17	186	5.38e-05	NB-ARC domain
GSE4471-yellow	PF00685	33421	275	32	5	6.1e-06	114	8.77e-05	Sulfotransferase domain
GSE6719-blue	PF00704	33421	150	33	7	1.2e-10	66	0.000152	Glycosyl hydrolases family 18
GSE6719-blue	PF07847	33421	150	11	4	1.3e-07	66	0.000152	Protein of unknown function (DUF1637)
GSE6719-blue	PF00582	33421	150	35	4	1.8e-05	66	0.000152	Universal stress protein family
GSE6719-brown	PF00107	33421	134	39	5	5e-07	66	0.000152	Zinc-binding dehydrogenase
GSE6719-turquoise	PF00504	33421	2361	14	14	7.4e-17	375	2.67e-05	Chlorophyll A-B binding protein
GSE6719-turquoise	PF00067	33421	2361	290	60	3.9e-14	375	2.67e-05	Cytochrome P450
GSE6719-turquoise	PF03018	33421	2361	42	16	1e-08	375	2.67e-05	Dirigent-like protein
GSE6719-turquoise	PF02469	33421	2361	23	10	1.5e-06	375	2.67e-05	Fasciclin domain
GSE6719-turquoise	PF07731	33421	2361	42	15	8.3e-08	375	2.67e-05	Multicopper oxidase
GSE6719-turquoise	PF07732	33421	2361	42	15	8.3e-08	375	2.67e-05	Multicopper oxidase
GSE6719-turquoise	PF00394	33421	2361	41	14	4.2e-07	375	2.67e-05	Multicopper oxidase
GSE6719-turquoise	PF00141	33421	2361	133	56	1.2e-29	375	2.67e-05	Peroxidase
GSE6719-turquoise	PF00234	33421	2361	112	30	1.3e-10	375	2.67e-05	Protease inhibitor/seed storage/LTP family
GSE6719-turquoise	PF00069	33421	2361	1103	125	1.1e-07	375	2.67e-05	Protein kinase domain
GSE6719-yellow	PF00759	33421	90	23	3	3.2e-05	46	0.000217	Glycosyl hydrolase family 9
GSE6719-yellow	PF00249	33421	90	226	6	3.5e-05	46	0.000217	Myb-like DNA-binding domain
GSE6893-black	PF00847	33421	126	142	7	1.2e-06	62	0.000161	AP2 domain
GSE6893-black	PF09425	33421	126	15	3	2.3e-05	62	0.000161	Divergent CCT motif
GSE6893-black	PF06200	33421	126	19	3	4.9e-05	62	0.000161	tify domain
GSE6893-black	PF03106	33421	126	87	7	4.2e-08	62	0.000161	WRKY DNA -binding domain
GSE6893-blue	PF00190	33421	618	47	14	9.2e-14	202	4.95e-05	Cupin
GSE6893-blue	PF00234	33421	618	112	20	2.2e-14	202	4.95e-05	Protease inhibitor/seed storage/LTP family
GSE6893-blue	PF08323	33421	618	11	4	3.4e-05	202	4.95e-05	Starch synthase catalytic domain
GSE6893-blue	PF02466	33421	618	19	4	0.00036	202	4.95e-05	Tim17/Tim22/Tim23 family
GSE6893-brown	PF00067	33421	572	290	26	8.2e-12	197	5.08e-05	Cytochrome P450
GSE6893-brown	PF00043	33421	572	66	11	1.5e-08	197	5.08e-05	Glutathione S-transferase, C-terminal domain
GSE6893-brown	PF02798	33421	572	69	10	2.7e-07	197	5.08e-05	Glutathione S-transferase, N-terminal domain
GSE6893-brown	PF00332	33421	572	61	8	9.3e-06	197	5.08e-05	Glycosyl hydrolases family 17
GSE6893-brown	PF00704	33421	572	33	6	1.8e-05	197	5.08e-05	Glycosyl hydrolases family 18
GSE6893-brown	PF00010	33421	572	129	12	2.4e-06	197	5.08e-05	Helix-loop-helix DNA-binding domain
GSE6893-brown	PF00011	33421	572	27	14	2.6e-18	197	5.08e-05	Hsp20/alpha crystallin family
GSE6893-brown	PF04783	33421	572	20	5	1.8e-05	197	5.08e-05	Protein of unknown function (DUF630)
GSE6893-brown	PF04782	33421	572	21	5	2.3e-05	197	5.08e-05	Protein of unknown function (DUF632)
GSE6893-green	PF00241	33421	254	10	3	5e-05	124	8.06e-05	Cofilin/tropomyosin-type actin-binding protein
GSE6893-green	PF00141	33421	254	133	10	8e-08	124	8.06e-05	Peroxidase
GSE6893-green	PF04043	33421	254	47	8	2.4e-09	124	8.06e-05	Plant invertase/pectin methylesterase inhibitor
GSE6893-green	PF01357	33421	254	53	8	6.6e-09	124	8.06e-05	Pollen allergen
GSE6893-red	PF00504	33421	223	14	8	1e-14	109	9.17e-05	Chlorophyll A-B binding protein
GSE6893-turquoise	PF00125	33421	725	32	13	5e-14	230	4.35e-05	Core histone H2A/H2B/H3/H4
GSE6893-turquoise	PF02984	33421	725	29	12	3.7e-13	230	4.35e-05	Cyclin, C-terminal domain
GSE6893-turquoise	PF00134	33421	725	36	13	3.1e-13	230	4.35e-05	Cyclin, N-terminal domain
GSE6893-turquoise	PF00225	33421	725	42	20	1.4e-22	230	4.35e-05	Kinesin motor domain
GSE6893-turquoise	PF08263	33421	725	307	22	1.2e-06	230	4.35e-05	Leucine rich repeat N-terminal domain
GSE6893-turquoise	PF08880	33421	725	13	6	1.5e-07	230	4.35e-05	QLQ
GSE6893-turquoise	PF08879	33421	725	21	6	4.2e-06	230	4.35e-05	WRC
GSE6893-yellow	PF00657	33421	386	117	10	1.1e-06	152	6.58e-05	GDSL-like Lipase/Acylhydrolase
GSE6893-yellow	PF00732	33421	386	10	4	3.5e-06	152	6.58e-05	GMC oxidoreductase
GSE6893-yellow	PF07993	33421	386	13	4	1.2e-05	152	6.58e-05	Male sterility protein
GSE6893-yellow	PF00141	33421	386	133	14	5.2e-10	152	6.58e-05	Peroxidase
GSE6893-yellow	PF00234	33421	386	112	13	6.4e-10	152	6.58e-05	Protease inhibitor/seed storage/LTP family
GSE6893-yellow	PF06735	33421	386	11	8	4.7e-14	152	6.58e-05	Protein of unknown function (DUF1210)
GSE6893-yellow	PF00161	33421	386	15	4	2.2e-05	152	6.58e-05	Ribosome inactivating protein
GSE6893-yellow	PF03088	33421	386	13	4	1.2e-05	152	6.58e-05	Strictosidine synthase
GSE6901-blue	PF00249	33421	90	226	6	3.5e-05	41	0.000244	Myb-like DNA-binding domain
GSE6901-blue	PF00201	33421	90	130	5	2.8e-05	41	0.000244	UDP-glucoronosyl and UDP-glucosyl transferase
GSE6901-brown	PF03081	33421	76	41	3	0.00011	46	0.000217	Exo70 exocyst complex subunit
GSE6901-turquoise	PF00847	33421	544	142	11	2.2e-05	196	5.1e-05	AP2 domain
GSE6901-turquoise	PF02183	33421	544	23	5	3e-05	196	5.1e-05	Homeobox associated leucine zipper
GSE6901-turquoise	PF00447	33421	544	25	7	1.1e-07	196	5.1e-05	HSF-type DNA-binding
GSE6901-turquoise	PF00481	33421	544	78	10	5.6e-07	196	5.1e-05	Protein phosphatase 2C
