# Supplementary material for: Gene Coexpression Network Analysis as a Source of Functional Annotation for Rice Genes
Source: PLoS One. 2011 Jul 22;6(7):e22196. doi: 10.1371/journal.pone.0022196 (PMC3142134; doi:10.1371/journal.pone.0022196)
Supplement: Table S5 — Membership of genes in three coexpression modules enriched in Pfam domains for cytochrome P450, chitinase and terpene synthases. (XLS) [file pone.0022196.s019.xls]

## Sheet: Table_S4.txt
Table S5. Membership of genes in three coexpression modules enriched in Pfam domains for cytochrom P450, chitinase and terpene synthases.
Locus ID	Gene Functional Annotation	Pfam Domain ID	GSE10373-blue module	GSE16793-blue module	GSE18361-blue module	LOC_Os02g36140	LOC_Os02g36210	LOC_Os04g09900	LOC_Os12g30824
LOC_Os01g38110	cytochrome P450, putative, expressed	PF00067	X		X
LOC_Os01g41810	cytochrome P450 72A1, putative, expressed	PF00067	X		X
LOC_Os01g52790	cytochrome P450 72A1, putative, expressed	PF00067	X
LOC_Os02g12540	cytochrome P450, putative	PF00067			X
LOC_Os02g12890	cytochrome P450, putative, expressed	PF00067		X
LOC_Os02g26810	cytochrome P450, putative, expressed	PF00067			X
LOC_Os02g32770	cytochrome P450, putative, expressed	PF00067			X
LOC_Os02g36030	cytochrome P450, putative, expressed	PF00067			X
LOC_Os02g36110	cytochrome P450, putative, expressed	PF00067			X
LOC_Os02g36190	cytochrome P450, putative, expressed	PF00067	X	X	X	X
LOC_Os02g36280	cytochrome P450, putative, expressed	PF00067		X	X
LOC_Os03g12500	cytochrome P450, putative, expressed	PF00067			X
LOC_Os04g09920	cytochrome P450, putative, expressed	PF00067	X		X			X
LOC_Os04g10160	cytochrome P450, putative, expressed	PF00067			X			X
LOC_Os06g37300	cytochrome P450, putative, expressed	PF00067	X		X
LOC_Os06g37330	cytochrome P450, putative, expressed	PF00067			X
LOC_Os06g39780	cytochrome P450, putative, expressed	PF00067		X
LOC_Os07g11739	cytochrome P450, putative, expressed	PF00067	X						X
LOC_Os07g11870	cytochrome P450, putative, expressed	PF00067		X					X
LOC_Os07g23570	cytochrome P450 72A1, putative, expressed	PF00067		X
LOC_Os09g26960	cytochrome P450, putative, expressed	PF00067	X
LOC_Os10g30390	cytochrome P450, putative, expressed	PF00067	X		X
LOC_Os10g36980	transposon protein, putative, unclassified, expressed	PF00067		X
LOC_Os10g37050	transposon protein, putative, unclassified, expressed	PF00067	X
LOC_Os10g37160	transposon protein, putative, unclassified, expressed	PF00067	X
LOC_Os12g16720	cytochrome P450 71A1, putative, expressed	PF00067	X
LOC_Os12g16720	cytochrome P450 71A1, putative, expressed	PF00067			X
LOC_Os12g32850	cytochrome P450, putative, expressed	PF00067			X
LOC_Os02g39330	CHIT1 - Chitinase family protein precursor, expressed	PF00182		X
LOC_Os03g04060	CHIT16 - Chitinase family protein precursor, expressed	PF00182	X
LOC_Os04g41620	CHIT2 - Chitinase family protein precursor, expressed	PF00182		X
LOC_Os04g41680	CHIT3 - Chitinase family protein precursor, expressed	PF00182	X	X
LOC_Os06g51050	CHIT7 - Chitinase family protein precursor, expressed	PF00182	X
LOC_Os06g51060	CHIT8 - Chitinase family protein precursor, expressed	PF00182	X
LOC_Os02g36140	terpene synthase, putative, expressed	PF03936 and/or PF01397	X	X	X
LOC_Os02g36210	ent-kaurene synthase, chloroplast precursor, putative, expressed	PF03936 and/or PF01397	X	X	X	X
LOC_Os03g24690	terpene synthase, putative, expressed	PF03936 and/or PF01397	X
LOC_Os04g09900	ent-kaurene synthase, chloroplast precursor, putative, expressed	PF03936 and/or PF01397	X	X	X
LOC_Os04g10060	ent-kaurene synthase, chloroplast precursor, putative, expressed	PF03936 and/or PF01397	X		X			*
LOC_Os04g27670	terpene synthase family, metal binding domain containing protein, expressed	PF03936 and/or PF01397		X
LOC_Os08g07120	terpene synthase, putative	PF03936 and/or PF01397			X
LOC_Os11g28530	terpene synthase, putative, expressed	PF03936 and/or PF01397			X
LOC_Os12g30824	terpene synthase, putative, expressed	PF03936 and/or PF01397	X	X	X
