# Supplementary material for: Gene Coexpression Network Analysis as a Source of Functional Annotation for Rice Genes
Source: PLoS One. 2011 Jul 22;6(7):e22196. doi: 10.1371/journal.pone.0022196 (PMC3142134; doi:10.1371/journal.pone.0022196)
Supplement: Table S6 — List of module names, member genes and gene functional annotations from condition-independent network analysis. (XLS) [file pone.0022196.s020.xls]

## Sheet: Sheet1
Table S6. List of module names, member genes and gene functional annotations from condition-independent network analysis.
Module	Locus ID	Annotation
black module	LOC_Os01g06500	PHLOEM 2-LIKE A5, putative, expressed
black module	LOC_Os01g07200	staphylococcal nuclease homologue, putative, expressed
black module	LOC_Os01g07376	thioredoxin, putative, expressed
black module	LOC_Os01g09640	Myb transcription factor, putative, expressed
black module	LOC_Os01g12100	expressed protein
black module	LOC_Os01g12304	esterase, putative, expressed
black module	LOC_Os01g12660	AAA-type ATPase family protein, putative, expressed
black module	LOC_Os01g13000	ethylene-responsive protein related, putative, expressed
black module	LOC_Os01g13210	salt stress root protein RS1, putative, expressed
black module	LOC_Os01g13690	ligA, putative, expressed
black module	LOC_Os01g14050	C2 domain containing protein, putative, expressed
black module	LOC_Os01g14590	pathogen-related protein, putative, expressed
black module	LOC_Os01g15470	protein kinase, putative, expressed
black module	LOC_Os01g18630	aspartic proteinase oryzasin-1 precursor, putative, expressed
black module	LOC_Os01g24420	expressed protein
black module	LOC_Os01g28680	WD domain, G-beta repeat domain containing protein, expressed
black module	LOC_Os01g31870	natural resistance-associated macrophage protein, putative, expressed
black module	LOC_Os01g32520	hypothetical protein
black module	LOC_Os01g37050	ribonuclease III domain protein, putative, expressed
black module	LOC_Os01g37470	asp/Glu racemase, putative, expressed
black module	LOC_Os01g37910	vacuolar-processing enzyme precursor, putative, expressed
black module	LOC_Os01g38229	peptidyl-prolyl isomerase, putative, expressed
black module	LOC_Os01g38359	peptidyl-prolyl cis-trans isomerase, FKBP-type, putative, expressed
black module	LOC_Os01g41550	aspartic proteinase, putative, expressed
black module	LOC_Os01g42790	xylem cysteine proteinase 2 precursor, putative, expressed
black module	LOC_Os01g45470	expressed protein
black module	LOC_Os01g45900	OsFBX20 - F-box domain containing protein, expressed
black module	LOC_Os01g46140	expressed protein
black module	LOC_Os01g46169	GDSL-like lipase/acylhydrolase, putative, expressed
black module	LOC_Os01g48610	expressed protein
black module	LOC_Os01g50080	MDR-like ABC transporter, putative, expressed
black module	LOC_Os01g52010	alliin lyase precursor, putative, expressed
black module	LOC_Os01g52480	senescence-associated protein, putative, expressed
black module	LOC_Os01g52500	NADP-dependent malic enzyme, putative, expressed
black module	LOC_Os01g52550	ABC transporter, ATP-binding protein, putative, expressed
black module	LOC_Os01g52900	expressed protein
black module	LOC_Os01g53430	anthocyanidin 5,3-O-glucosyltransferase, putative, expressed
black module	LOC_Os01g56230	transmembrane protein 56, putative, expressed
black module	LOC_Os01g58240	OsSub6 - Putative Subtilisin homologue, expressed
black module	LOC_Os01g61070	heavy metal-associated domain containing protein, expressed
black module	LOC_Os01g64890	CorA-like magnesium transporter protein, putative, expressed
black module	LOC_Os01g65080	ZOS1-18 - C2H2 zinc finger protein, expressed
black module	LOC_Os01g65100	peptide transporter, putative, expressed
black module	LOC_Os01g65660	amino acid transporter, putative, expressed
black module	LOC_Os01g65700	expressed protein
black module	LOC_Os01g66010	amino acid transporter, putative, expressed
black module	LOC_Os01g67360	methyltransferase, putative, expressed
black module	LOC_Os01g67580	multidrug resistance-associated protein, putative, expressed
black module	LOC_Os01g68660	cysteine proteinase inhibitor precursor protein, putative, expressed
black module	LOC_Os01g70210	CRAL/TRIO domain containing protein, expressed
black module	LOC_Os01g70550	heparan-alpha-glucosaminide N-acetyltransferase, putative, expressed
black module	LOC_Os01g71310	cytokinin dehydrogenase precursor, putative, expressed
black module	LOC_Os01g71350	glycosyl hydrolases family 17, putative, expressed
black module	LOC_Os01g72120	glutathione S-transferase, putative, expressed
black module	LOC_Os01g72170	glutathione S-transferase, putative, expressed
black module	LOC_Os01g72330	OsRR4 type-A response regulator, expressed
black module	LOC_Os01g72420	C2 domain containing protein, putative, expressed
black module	LOC_Os01g72940	phosphatidylserine decarboxylase, putative, expressed
black module	LOC_Os01g73250	abscisic stress-ripening, putative, expressed
black module	LOC_Os01g73580	glycosyl hydrolases, putative, expressed
black module	LOC_Os01g73940	expressed protein
black module	LOC_Os01g73960	drought induced 19 protein, putative, expressed
black module	LOC_Os01g74300	metallothionein, putative, expressed
black module	LOC_Os01g74320	ubiquitin ligase, putative, expressed
black module	LOC_Os02g02400	catalase isozyme A, putative, expressed
black module	LOC_Os02g03020	EF hand family protein, putative, expressed
black module	LOC_Os02g05950	phytosulfokine receptor precursor, putative, expressed
black module	LOC_Os02g09050	expressed protein
black module	LOC_Os02g09400	cytochrome P450, putative, expressed
black module	LOC_Os02g10660	glycosyl hydrolases family 17, putative, expressed
black module	LOC_Os02g11770	expressed protein
black module	LOC_Os02g12760	integral membrane protein, putative, expressed
black module	LOC_Os02g13100	protein phosphatase 2C, putative, expressed
black module	LOC_Os02g14480	receptor-like kinase, putative, expressed
black module	LOC_Os02g15640	CAPIP1, putative, expressed
black module	LOC_Os02g17350	VHS and GAT domain containing protein, expressed
black module	LOC_Os02g20360	tyrosine aminotransferase, putative, expressed
black module	LOC_Os02g32504	heparan-alpha-glucosaminide N-acetyltransferase, putative, expressed
black module	LOC_Os02g33820	abscisic stress-ripening, putative, expressed
black module	LOC_Os02g35500	NAD binding domain of 6-phosphogluconate dehydrogenase containing protein, expressed
black module	LOC_Os02g36590	CPuORF19 - conserved peptide uORF-containing transcript, expressed
black module	LOC_Os02g37040	peptide transporter PTR3-A, putative, expressed
black module	LOC_Os02g37490	glycine-rich cell wall structural protein precursor, putative, expressed
black module	LOC_Os02g37610	expressed protein
black module	LOC_Os02g43430	protein kinase domain containing protein, expressed
black module	LOC_Os02g46610	zinc-binding protein, putative, expressed
black module	LOC_Os02g51670	ethylene-responsive transcription factor, putative, expressed
black module	LOC_Os02g51910	cytokinin-O-glucosyltransferase 2, putative, expressed
black module	LOC_Os02g52990	OsSAUR12 - Auxin-responsive SAUR gene family member, expressed
black module	LOC_Os02g53750	tyrosine protein kinase domain containing protein, putative, expressed
black module	LOC_Os02g55480	zinc finger, C3HC4 type domain containing protein, expressed
black module	LOC_Os02g56280	zinc finger family protein, putative, expressed
black module	LOC_Os02g56460	dehydrogenase, putative, expressed
black module	LOC_Os03g03610	1,3-beta-glucan synthase component domain containing protein, expressed
black module	LOC_Os03g06330	tyrosine protein kinase domain containing protein, putative, expressed
black module	LOC_Os03g06620	1,2-dihydroxy-3-keto-5-methylthiopentene dioxygenase protein, putative, expressed
black module	LOC_Os03g06930	homeodomain protein, putative, expressed
black module	LOC_Os03g07940	AP2 domain containing protein, expressed
black module	LOC_Os03g08754	OsMADS47 - MADS-box family gene with MIKCc type-box, expressed
black module	LOC_Os03g11300	expressed protein
black module	LOC_Os03g11650	ATMAP70 protein, putative, expressed
black module	LOC_Os03g12150	serine/threonine-protein kinase receptor precursor, putative, expressed
black module	LOC_Os03g15230	DUF292 domain containing protein, expressed
black module	LOC_Os03g16910	SLT1 protein, putative, expressed
black module	LOC_Os03g19270	universal stress protein domain containing protein, putative, expressed
black module	LOC_Os03g19310	glycosyltransferase, putative, expressed
black module	LOC_Os03g20900	Myb transcription factor, putative, expressed
black module	LOC_Os03g21230	leucine-rich repeat family protein, putative, expressed
black module	LOC_Os03g24520	Mo25, putative, expressed
black module	LOC_Os03g24560	ompA/MotB, putative, expressed
black module	LOC_Os03g24930	tyrosine protein kinase domain containing protein, putative, expressed
black module	LOC_Os03g27990	STRUBBELIG-RECEPTOR FAMILY 7 precursor, putative, expressed
black module	LOC_Os03g28300	protein kinase domain containing protein, expressed
black module	LOC_Os03g29850	metal cation transporter, putative, expressed
black module	LOC_Os03g30200	mitochondrial import inner membrane translocase subunit Tim17, putative, expressed
black module	LOC_Os03g36630	expressed protein
black module	LOC_Os03g39710	transporter family protein, putative, expressed
black module	LOC_Os03g41110	ZOS3-14 - C2H2 zinc finger protein, expressed
black module	LOC_Os03g42820	LIM domain-containing protein, putative, expressed
black module	LOC_Os03g43770	OsFBX97 - F-box domain containing protein, expressed
black module	LOC_Os03g45280	dehydrin, putative, expressed
black module	LOC_Os03g47740	homeodomain protein, putative, expressed
black module	LOC_Os03g48480	thioesterase family protein, putative, expressed
black module	LOC_Os03g50070	DUF1295 domain containing protein, putative, expressed
black module	LOC_Os03g50920	ZF-HD protein dimerisation region containing protein, expressed
black module	LOC_Os03g51110	MYB family transcription factor, putative, expressed
black module	LOC_Os03g51430	SEC14 cytosolic factor family protein, putative, expressed
black module	LOC_Os03g52840	serine hydroxymethyltransferase, mitochondrial precursor, putative, expressed
black module	LOC_Os03g54000	oligopeptide transporter, putative, expressed
black module	LOC_Os03g57110	expressed protein
black module	LOC_Os03g57490	fasciclin domain containing protein, expressed
black module	LOC_Os03g58580	nodulin, putative, expressed
black module	LOC_Os03g58980	Cupin domain containing protein, expressed
black module	LOC_Os03g59360	remorin, putative, expressed
black module	LOC_Os03g61060	protein kinase domain containing protein, expressed
black module	LOC_Os03g62010	harpin-induced protein 1 domain containing protein, expressed
black module	LOC_Os03g63700	AIG2-like family domain containing protein, expressed
black module	LOC_Os03g64140	expressed protein
black module	LOC_Os04g01490	zinc finger, C3HC4 type, domain containing protein, expressed
black module	LOC_Os04g01600	erythronate-4-phosphate dehydrogenase domain containing protein, expressed
black module	LOC_Os04g01674	erythronate-4-phosphate dehydrogenase domain containing protein, expressed
black module	LOC_Os04g05550	MEGL10 - Maternally expressed gene MEG family protein precursor
black module	LOC_Os04g08550	oxidoreductase, aldo/keto reductase family protein, putative, expressed
black module	LOC_Os04g11390	expressed protein
black module	LOC_Os04g11400	expressed protein
black module	LOC_Os04g15690	DSBA-like thioredoxin domain containing protein, expressed
black module	LOC_Os04g20164	amine oxidase precursor, putative, expressed
black module	LOC_Os04g34600	abscisic stress-ripening, putative, expressed
black module	LOC_Os04g35060	nicotinate phosphoribosyltransferase family domain containing protein, expressed
black module	LOC_Os04g35140	OsSub41 - Putative Subtilisin homologue, expressed
black module	LOC_Os04g38390	wound/stress protein, putative, expressed
black module	LOC_Os04g38450	gamma-glutamyltranspeptidase 1 precursor, putative, expressed
black module	LOC_Os04g39489	amino acid transporter, putative, expressed
black module	LOC_Os04g40600	peptide methionine sulfoxide reductase, putative, expressed
black module	LOC_Os04g41310	STRUBBELIG-RECEPTOR FAMILY 8 precursor, putative, expressed
black module	LOC_Os04g42520	phosphoribosyl transferase, putative, expressed
black module	LOC_Os04g43060	enzyme of the cupin superfamily protein, putative, expressed
black module	LOC_Os04g44190	expressed protein
black module	LOC_Os04g44300	transposon protein, putative, unclassified, expressed
black module	LOC_Os04g45140	DTA2, putative, expressed
black module	LOC_Os04g47360	OsPOP9 - Putative Prolyl Oligopeptidase homologue, expressed
black module	LOC_Os04g47780	transmembrane amino acid transporter protein, putative, expressed
black module	LOC_Os04g49160	zinc finger, C3HC4 type domain containing protein, expressed
black module	LOC_Os04g51030	wall-associated kinase 1, putative, expressed
black module	LOC_Os04g51400	zinc finger, C3HC4 type domain containing protein, expressed
black module	LOC_Os04g51410	expressed protein
black module	LOC_Os04g51580	leucine rich repeat containing protein, expressed
black module	LOC_Os04g52190	vacuolar-sorting receptor precursor, putative, expressed
black module	LOC_Os04g53810	leucoanthocyanidin reductase, putative, expressed
black module	LOC_Os04g53860	reductase, putative, expressed
black module	LOC_Os04g58160	fiber protein Fb34, putative, expressed
black module	LOC_Os04g58800	ubiquitin-conjugating enzyme, putative, expressed
black module	LOC_Os05g01280	expressed protein
black module	LOC_Os05g01290	expressed protein
black module	LOC_Os05g01570	auxin-induced protein 5NG4, putative, expressed
black module	LOC_Os05g02890	white-brown complex homolog protein 16, putative, expressed
black module	LOC_Os05g03640	flavonol synthase/flavanone 3-hydroxylase, putative, expressed
black module	LOC_Os05g03934	expressed protein
black module	LOC_Os05g04584	transferase family protein, putative, expressed
black module	LOC_Os05g05020	expressed protein
black module	LOC_Os05g05030	expressed protein
black module	LOC_Os05g05060	expressed protein
black module	LOC_Os05g09020	OsWRKY67 - Superfamily of TFs having WRKY and zinc finger domains, expressed
black module	LOC_Os05g09380	AR791, putative, expressed
black module	LOC_Os05g10690	Myb transcription factor, putative, expressed
black module	LOC_Os05g12320	nodulin MtN3 family protein, putative, expressed
black module	LOC_Os05g14240	aquaporin protein, putative, expressed
black module	LOC_Os05g15770	glycosyl hydrolase, putative, expressed
black module	LOC_Os05g24650	DUF567 domain containing protein, putative, expressed
black module	LOC_Os05g25770	OsWRKY45 - Superfamily of TFs having WRKY and zinc finger domains, expressed
black module	LOC_Os05g26830	hypothetical protein
black module	LOC_Os05g28350	AP2 domain containing protein, expressed
black module	LOC_Os05g29810	AP2 domain containing protein, expressed
black module	LOC_Os05g32230	expressed protein
black module	LOC_Os05g33940	alpha/beta hydrolase fold, putative, expressed
black module	LOC_Os05g34980	amino acid transporter, putative, expressed
black module	LOC_Os05g36186	hypothetical protein
black module	LOC_Os05g36360	U-box domain containing protein, expressed
black module	LOC_Os05g37130	glycosyl hydrolases family 17, putative, expressed
black module	LOC_Os05g37190	ZOS5-08 - C2H2 zinc finger protein, expressed
black module	LOC_Os05g39240	ammonium transporter protein, putative, expressed
black module	LOC_Os05g39800	NFD4, putative, expressed
black module	LOC_Os05g41460	cysteine proteinase inhibitor precursor protein, putative, expressed
black module	LOC_Os05g42040	UDP-glucoronosyl and UDP-glucosyl transferase domain containing protein, expressed
black module	LOC_Os05g42120	heat shock protein, putative, expressed
black module	LOC_Os05g45070	harpin-induced protein 1 domain containing protein, expressed
black module	LOC_Os05g45690	expressed protein
black module	LOC_Os05g48210	expressed protein
black module	LOC_Os05g48360	membrane attack complex component/perforin/complement C9, putative, expressed
black module	LOC_Os05g49370	DUF1645 domain containing protein, putative, expressed
black module	LOC_Os05g49730	protein phosphatase 2C, putative, expressed
black module	LOC_Os05g51070	inactive receptor kinase At2g26730 precursor, putative, expressed
black module	LOC_Os06g03580	zinc RING finger protein, putative, expressed
black module	LOC_Os06g03930	cytochrome P450 86A1, putative, expressed
black module	LOC_Os06g04940	early nodulin 93 ENOD93 protein, putative, expressed
black module	LOC_Os06g04990	early nodulin 93 ENOD93 protein, putative, expressed
black module	LOC_Os06g05000	early nodulin 93 ENOD93 protein, putative, expressed
black module	LOC_Os06g05020	early nodulin 93 ENOD93 protein, putative, expressed
black module	LOC_Os06g05120	expressed protein
black module	LOC_Os06g05160	sulfate transporter, putative, expressed
black module	LOC_Os06g05860	6-phosphofructokinase, putative, expressed
black module	LOC_Os06g05870	dual specificity protein phosphatase, putative, expressed
black module	LOC_Os06g07230	tyrosine protein kinase domain containing protein, putative, expressed
black module	LOC_Os06g08720	OsSCP32 - Putative Serine Carboxypeptidase homologue, expressed
black module	LOC_Os06g10109	expressed protein
black module	LOC_Os06g12310	aquaporin protein, putative, expressed
black module	LOC_Os06g12320	transmembrane amino acid transporter protein, putative, expressed
black module	LOC_Os06g16300	BRASSINOSTEROID INSENSITIVE 1-associated receptor kinase 1 precursor, putative, expressed
black module	LOC_Os06g16420	amino acid transporter, putative, expressed
black module	LOC_Os06g18000	protein kinase domain containing protein, expressed
black module	LOC_Os06g18850	cadmium tolerance factor, putative, expressed
black module	LOC_Os06g21570	Os6bglu24 - beta-glucosidase homologue, similar to G. max isohydroxyurate hydrolase, expressed
black module	LOC_Os06g21690	expressed protein
black module	LOC_Os06g34450	zinc finger, C3HC4 type domain containing protein, expressed
black module	LOC_Os06g34730	expressed protein
black module	LOC_Os06g41100	transcription factor, putative, expressed
black module	LOC_Os06g42850	extracellular ligand-gated ion channel, putative, expressed
black module	LOC_Os06g43860	homeobox protein knotted-1, putative, expressed
black module	LOC_Os06g43930	OsProCP2 - Putative Lysosomal Pro-x Carboxypeptidase homologue, expressed
black module	LOC_Os06g43950	expressed protein
black module	LOC_Os06g44180	NAD dependent epimerase/dehydratase family protein, putative, expressed
black module	LOC_Os06g45380	vacuolar-sorting receptor precursor, putative, expressed
black module	LOC_Os06g45540	zinc-binding protein, putative, expressed
black module	LOC_Os06g45940	potassium transporter, putative, expressed
black module	LOC_Os06g47640	OsCML29 - Calmodulin-related calcium sensor protein, expressed
black module	LOC_Os06g48250	ATPase, putative, expressed
black module	LOC_Os06g48960	AIG2-like family domain containing protein, expressed
black module	LOC_Os06g50230	expressed protein
black module	LOC_Os06g50400	expansin precursor, putative, expressed
black module	LOC_Os06g51170	serine/threonine-protein kinase Cx32, chloroplast precursor, putative, expressed
black module	LOC_Os07g01090	transmembrane amino acid transporter protein, putative, expressed
black module	LOC_Os07g01310	glutamate receptor, putative, expressed
black module	LOC_Os07g02460	expressed protein
black module	LOC_Os07g04910	reticulon domain containing protein, putative, expressed
black module	LOC_Os07g06830	gibberellin receptor GID1L2, putative, expressed
black module	LOC_Os07g08290	expressed protein
black module	LOC_Os07g17250	disease resistance RPP13-like protein 1, putative, expressed
black module	LOC_Os07g18990	LTPL40 - Protease inhibitor/seed storage/LTP family protein precursor, expressed
black module	LOC_Os07g19444	regulatory protein, putative, expressed
black module	LOC_Os07g30020	anthranilate phosphoribosyltransferase, putative, expressed
black module	LOC_Os07g30150	phosphoribosyl transferase, putative, expressed
black module	LOC_Os07g34650	expressed protein
black module	LOC_Os07g38810	lectin receptor-type protein kinase, putative, expressed
black module	LOC_Os07g41410	EGG APPARATUS-1, putative, expressed
black module	LOC_Os07g42200	tyrosine protein kinase domain containing protein, putative, expressed
black module	LOC_Os07g42440	hydroxyacid oxidase 1, putative, expressed
black module	LOC_Os07g42714	expressed protein
black module	LOC_Os07g43770	expressed protein
black module	LOC_Os07g44130	cytochrome P450 72A1, putative, expressed
black module	LOC_Os07g45570	expressed protein
black module	LOC_Os07g46060	expressed protein
black module	LOC_Os07g46380	glycosyltransferase, putative, expressed
black module	LOC_Os07g47790	AP2 domain containing protein, expressed
black module	LOC_Os07g48570	expressed protein
black module	LOC_Os07g48596	Myb transcription factor, putative, expressed
black module	LOC_Os08g01270	protein kinase family protein, putative, expressed
black module	LOC_Os08g02070	OsMADS26 - MADS-box family gene with MIKCc type-box, expressed
black module	LOC_Os08g04210	cysteine-rich repeat secretory protein 55 precursor, putative, expressed
black module	LOC_Os08g07490	hypothetical protein
black module	LOC_Os08g07690	expressed protein
black module	LOC_Os08g15050	CCT/B-box zinc finger protein, putative, expressed
black module	LOC_Os08g19650	homeobox protein knotted-1, putative, expressed
black module	LOC_Os08g25140	ethanol tolerance protein GEKO1, putative, expressed
black module	LOC_Os08g26820	plant protein of unknown function domain containing protein, expressed
black module	LOC_Os08g26840	plant protein of unknown function domain containing protein, expressed
black module	LOC_Os08g27720	pirin, putative, expressed
black module	LOC_Os08g27840	phosphoenolpyruvate carboxylase, putative, expressed
black module	LOC_Os08g32120	expressed protein
black module	LOC_Os08g35190	auxin-repressed protein, putative, expressed
black module	LOC_Os08g35210	ferric reductase, putative, expressed
black module	LOC_Os08g41820	exo70 exocyst complex subunit domain containing protein, expressed
black module	LOC_Os08g42400	no apical meristem protein, putative, expressed
black module	LOC_Os08g44210	dihydroneopterin aldolase, putative, expressed
black module	LOC_Os09g04310	expressed protein
black module	LOC_Os09g08072	glycosyl hydrolases, putative, expressed
black module	LOC_Os09g16330	pleiotropic drug resistance protein, putative, expressed
black module	LOC_Os09g17810	leucine zipper protein-like, putative, expressed
black module	LOC_Os09g21180	homeobox associated leucine zipper, putative, expressed
black module	LOC_Os09g24310	expressed protein
black module	LOC_Os09g24700	expressed protein
black module	LOC_Os09g25150	cinnamoyl-CoA reductase, putative, expressed
black module	LOC_Os09g25760	tetraspanin family protein, putative, expressed
black module	LOC_Os09g26460	protein binding protein, putative, expressed
black module	LOC_Os09g26840	expressed protein
black module	LOC_Os09g27030	oryzain gamma chain precursor, putative, expressed
black module	LOC_Os09g28280	gibberellin receptor GID1L2, putative, expressed
black module	LOC_Os09g28510	EF hand family protein, putative, expressed
black module	LOC_Os09g31000	EF hand family protein, expressed
black module	LOC_Os09g31040	EF hand family protein, putative, expressed
black module	LOC_Os09g31360	expressed protein
black module	LOC_Os09g33490	no apical meristem protein, putative, expressed
black module	LOC_Os09g33690	Os9bglu32 - beta-glucosidase homologue, similar to G. max hydroxyisourate hydrolase, expressed
black module	LOC_Os09g34180	formin, putative, expressed
black module	LOC_Os09g36580	thaumatin, putative, expressed
black module	LOC_Os09g37012	eukaryotic aspartyl protease domain containing protein, expressed
black module	LOC_Os09g37620	flavin-containing monooxygenase family protein, putative, expressed
black module	LOC_Os10g01470	homeobox associated leucine zipper, putative, expressed
black module	LOC_Os10g06630	peptidyl-prolyl cis-trans isomerase, putative, expressed
black module	LOC_Os10g07229	dehydrogenase, putative, expressed
black module	LOC_Os10g13940	MATE efflux protein, putative, expressed
black module	LOC_Os10g18340	expressed protein
black module	LOC_Os10g25830	mitochondrial carrier protein, putative, expressed
black module	LOC_Os10g26570	phosphofructokinase, putative, expressed
black module	LOC_Os10g26620	dof zinc finger domain containing protein, putative, expressed
black module	LOC_Os10g28080	glycosyl hydrolase, putative, expressed
black module	LOC_Os10g29620	tyrosine protein kinase domain containing protein, putative, expressed
black module	LOC_Os10g30090	amino acid permease, putative, expressed
black module	LOC_Os10g30150	universal stress protein domain containing protein, putative, expressed
black module	LOC_Os10g30600	tyrosine protein kinase domain containing protein, putative, expressed
black module	LOC_Os10g31040	Citrate transporter protein, putative, expressed
black module	LOC_Os10g34730	GEM, putative, expressed
black module	LOC_Os10g35200	katanin p80 WD40 repeat-containing subunit B1 homolog 1, putative, expressed
black module	LOC_Os10g36000	remorin C-terminal domain containing protein, putative, expressed
black module	LOC_Os10g36780	OsProCP4 - Putative Lysosomal Pro-x Carboxypeptidase homologue, expressed
black module	LOC_Os10g38870	heavy metal-associated domain containing protein, expressed
black module	LOC_Os10g39030	homeobox domain containing protein, expressed
black module	LOC_Os10g39140	flavonol synthase/flavanone 3-hydroxylase, putative, expressed
black module	LOC_Os10g40490	U-box domain containing protein, expressed
black module	LOC_Os10g40830	metalloendoproteinase 1 precursor, putative, expressed
black module	LOC_Os10g40934	flavonol synthase/flavanone 3-hydroxylase, putative, expressed
black module	LOC_Os10g40960	oxidoreductase, 2OG-Fe oxygenase family protein, putative, expressed
black module	LOC_Os10g41060	expressed protein
black module	LOC_Os10g42130	no apical meristem protein, putative, expressed
black module	LOC_Os10g42670	glycosyl hydrolases family 16, putative, expressed
black module	LOC_Os10g42960	urea active transporter, putative, expressed
black module	LOC_Os11g02300	CPuORF36 - conserved peptide uORF-containing transcript, expressed
black module	LOC_Os11g05400	Ser/Thr protein phosphatase family protein, putative, expressed
black module	LOC_Os11g05490	expressed protein
black module	LOC_Os11g05530	expressed protein
black module	LOC_Os11g06720	abscisic stress-ripening, putative, expressed
black module	LOC_Os11g09940	expressed protein
black module	LOC_Os11g10480	dehydrogenase, putative, expressed
black module	LOC_Os11g14570	expressed protein
black module	LOC_Os11g17504	retrotransposon protein, putative, Ty1-copia subclass, expressed
black module	LOC_Os11g25700	tropinone reductase, putative, expressed
black module	LOC_Os11g25860	protein Kinase, putative, expressed
black module	LOC_Os11g29870	OsWRKY72 - Superfamily of TFs having WRKY and zinc finger domains, expressed
black module	LOC_Os11g38650	UDP-glucoronosyl/UDP-glucosyl transferase, putative, expressed
black module	LOC_Os11g39370	BRASSINOSTEROID INSENSITIVE 1-associated receptor kinase 1 precursor, putative, expressed
black module	LOC_Os11g39640	zinc finger, C3HC4 type domain containing protein, expressed
black module	LOC_Os11g41600	expressed protein
black module	LOC_Os11g44580	go35 NBS-LRR, putative, expressed
black module	LOC_Os11g45740	MYB family transcription factor, putative, expressed
black module	LOC_Os11g47680	thaumatin family domain containing protein, expressed
black module	LOC_Os11g47809	metallothionein, putative, expressed
black module	LOC_Os11g47870	GRAS family transcription factor domain containing protein, expressed
black module	LOC_Os12g02250	STE_PAK_Ste20_Slob_Wnk.3 - STE kinases include homologs to sterile 7, sterile 11 and sterile 20 from yeast, expressed
black module	LOC_Os12g05690	expressed protein
black module	LOC_Os12g06340	BEL1-like homeodomain transcription factor, putative, expressed
black module	LOC_Os12g09620	expressed protein
black module	LOC_Os12g10730	glutathione S-transferase, putative, expressed
black module	LOC_Os12g16080	expressed protein
black module	LOC_Os12g16200	glutathione synthetase, chloroplast precursor, putative, expressed
black module	LOC_Os12g16240	nmrA-like family domain containing protein
black module	LOC_Os12g18360	NB-ARC domain containing protein, expressed
black module	LOC_Os12g22880	hypothetical protein
black module	LOC_Os12g29950	nodulin, putative, expressed
black module	LOC_Os12g33160	RGH1A, putative, expressed
black module	LOC_Os12g34400	hypothetical protein
black module	LOC_Os12g36270	expressed protein
black module	LOC_Os12g36640	universal stress protein domain containing protein, putative, expressed
black module	LOC_Os12g39080	amino acid permease family protein, putative, expressed
black module	LOC_Os12g40490	LIM domain-containing protein, putative, expressed
black module	LOC_Os12g41680	No apical meristem protein, putative, expressed
black module	LOC_Os12g42980	cysteine synthase, putative, expressed
black module	LOC_Os12g43810	expressed protein
black module	LOC_Os12g43950	homeobox domain containing protein, expressed
black module	LOC_Os12g44270	glycine-rich protein, putative
blue module	LOC_Os01g01030	monocopper oxidase, putative, expressed
blue module	LOC_Os01g01170	expressed protein
blue module	LOC_Os01g01350	SNF7 domain containing protein, putative, expressed
blue module	LOC_Os01g01780	exostosin family protein, putative, expressed
blue module	LOC_Os01g01890	expressed protein
blue module	LOC_Os01g02040	retrotransposon protein, putative, unclassified, expressed
blue module	LOC_Os01g02334	expressed protein
blue module	LOC_Os01g02890	phosphatidylserine synthase, putative
blue module	LOC_Os01g03190	expressed protein
blue module	LOC_Os01g03490	heavy-metal-associated domain-containing protein, putative, expressed
blue module	LOC_Os01g03950	glycosyl hydrolase, family 31, putative, expressed
blue module	LOC_Os01g04160	expressed protein
blue module	LOC_Os01g04170	expressed protein
blue module	LOC_Os01g04260	fatty acid hydroxylase, putative, expressed
blue module	LOC_Os01g04600	expressed protein
blue module	LOC_Os01g04720	leucine-rich repeat protein-related, putative, expressed
blue module	LOC_Os01g04880	retrotransposon protein, putative, unclassified, expressed
blue module	LOC_Os01g05070	expressed protein
blue module	LOC_Os01g07140	kelch repeat-containing protein, putative, expressed
blue module	LOC_Os01g07260	expressed protein
blue module	LOC_Os01g07300	uncharacterized 50.6 kDa protein in the 5region of gyrA and gyrB, putative, expressed
blue module	LOC_Os01g07530	uncharacterized glycosyltransferase, putative, expressed
blue module	LOC_Os01g07560	receptor-like protein kinase 2 precursor, putative, expressed
blue module	LOC_Os01g07570	carboxyl-terminal proteinase, putative, expressed
blue module	LOC_Os01g07630	BRASSINOSTEROID INSENSITIVE 1-associated receptor kinase 1 precursor, putative, expressed
blue module	LOC_Os01g07740	DEAD-box ATP-dependent RNA helicase 14, putative, expressed
blue module	LOC_Os01g08150	expressed protein
blue module	LOC_Os01g08190	transcriptional corepressor LEUNIG, putative, expressed
blue module	LOC_Os01g08310	serine/threonine protein phosphatase 2A 59 kDa regulatory subunit Bgamma isoform, putative, expressed
blue module	LOC_Os01g08470	retrotransposon protein, putative, unclassified, expressed
blue module	LOC_Os01g08520	DUF581 domain containing protein, expressed
blue module	LOC_Os01g09470	IQ calmodulin-binding motif family protein, expressed
blue module	LOC_Os01g09580	CAMK_CAMK_like_Aur_like.1 - CAMK includes calcium/calmodulin depedent protein kinases, expressed
blue module	LOC_Os01g09670	pollen-specific protein SF21, putative, expressed
blue module	LOC_Os01g09790	IQ calmodulin-binding motif domain containing protein, expressed
blue module	LOC_Os01g09860	retrotransposon protein, putative, unclassified, expressed
blue module	LOC_Os01g10020	ectonucleotide pyrophosphatase/phosphodiesterase family member 1, putative, expressed
blue module	LOC_Os01g10140	RNA-dependent RNA polymerase, putative, expressed
blue module	LOC_Os01g10180	avr9/Cf-9 rapidly elicited protein 146, putative, expressed
blue module	LOC_Os01g10340	expressed protein
blue module	LOC_Os01g10850	peroxidase precursor, putative, expressed
blue module	LOC_Os01g10930	peptide-N4-asparagine amidase A, putative, expressed
blue module	LOC_Os01g11210	expressed protein
blue module	LOC_Os01g11350	bZIP transcription factor domain containing protein, expressed
blue module	LOC_Os01g11550	TCP family transcription factor, putative, expressed
blue module	LOC_Os01g12250	expressed protein
blue module	LOC_Os01g12390	inactive receptor kinase At2g26730 precursor, putative, expressed
blue module	LOC_Os01g12460	expressed protein
blue module	LOC_Os01g12650	reticulon domain containing protein, putative, expressed
blue module	LOC_Os01g12690	plant-specific domain TIGR01568 family protein, expressed
blue module	LOC_Os01g12860	MYB family transcription factor, putative, expressed
blue module	LOC_Os01g12900	ras-related protein, putative, expressed
blue module	LOC_Os01g13260	cyclin-A1, putative, expressed
blue module	LOC_Os01g13490	expressed protein
blue module	LOC_Os01g13530	ABIL2, putative, expressed
blue module	LOC_Os01g14090	kinesin motor domain containing protein, putative, expressed
blue module	LOC_Os01g14140	X8 domain containing protein, expressed
blue module	LOC_Os01g15300	zinc finger helicase family protein, putative, expressed
blue module	LOC_Os01g15480	EMB3013, putative, expressed
blue module	LOC_Os01g16450	peroxidase precursor, putative, expressed
blue module	LOC_Os01g16650	ubiquitin-conjugating enzyme, putative, expressed
blue module	LOC_Os01g16940	MazG nucleotide pyrophosphohydrolase domain containing protein, expressed
blue module	LOC_Os01g18050	tubulin/FtsZ domain containing protein, putative, expressed
blue module	LOC_Os01g18060	sugar transporter superfamily, putative, expressed
blue module	LOC_Os01g18280	SNF7 domain containing protein, putative, expressed
blue module	LOC_Os01g19220	beta-D-xylosidase, putative, expressed
blue module	LOC_Os01g19400	expressed protein
blue module	LOC_Os01g19480	kelch motif family protein, putative, expressed
blue module	LOC_Os01g19760	expressed protein
blue module	LOC_Os01g19870	hydrolase, acting on carbon-nitrogen, putative, expressed
blue module	LOC_Os01g19990	expressed protein
blue module	LOC_Os01g20780	anther-specific protein SF18 precursor, putative, expressed
blue module	LOC_Os01g20940	PHS1, putative, expressed
blue module	LOC_Os01g21070	endoglucanase, putative, expressed
blue module	LOC_Os01g21960	serine/threonine-protein kinase, putative, expressed
blue module	LOC_Os01g22230	peroxidase precursor, putative, expressed
blue module	LOC_Os01g22660	GDSL-like lipase/acylhydrolase, putative, expressed
blue module	LOC_Os01g22954	serine carboxypeptidase, putative, expressed
blue module	LOC_Os01g23850	transposon protein, putative, CACTA, En/Spm sub-class, expressed
blue module	LOC_Os01g24940	poly synthetase 2-A, putative, expressed
blue module	LOC_Os01g27260	glutathione S-transferase, putative, expressed
blue module	LOC_Os01g27740	dnaJ domain containing protein, expressed
blue module	LOC_Os01g29180	expressed protein
blue module	LOC_Os01g32640	OsFBX9 - F-box domain containing protein, expressed
blue module	LOC_Os01g32849	expressed protein
blue module	LOC_Os01g33040	kinesin motor domain containing protein, expressed
blue module	LOC_Os01g33080	fimbrin-like protein 2, putative, expressed
blue module	LOC_Os01g33090	expressed protein
blue module	LOC_Os01g34870	expressed protein
blue module	LOC_Os01g36229	expressed protein
blue module	LOC_Os01g36240	peroxidase precursor, putative, expressed
blue module	LOC_Os01g36390	MCM4 - Putative minichromosome maintenance MCM complex subunit 4, expressed
blue module	LOC_Os01g36660	carboxyl-terminal peptidase, putative, expressed
blue module	LOC_Os01g39134	EF hand family protein, putative, expressed
blue module	LOC_Os01g39600	expressed protein
blue module	LOC_Os01g39830	beta-galactosidase, putative, expressed
blue module	LOC_Os01g40570	outer mitochondrial membrane porin, putative, expressed
blue module	LOC_Os01g40700	expressed protein
blue module	LOC_Os01g40820	peptidase family M41 containing protein, expressed
blue module	LOC_Os01g41870	protein kinase, putative, expressed
blue module	LOC_Os01g42040	ubiquitin-conjugating enzyme, putative, expressed
blue module	LOC_Os01g42070	kinesin motor domain containing protein, putative, expressed
blue module	LOC_Os01g42510	expressed protein
blue module	LOC_Os01g43050	CENP-C1, putative, expressed
blue module	LOC_Os01g43160	polygalacturonase, putative, expressed
blue module	LOC_Os01g43250	WD domain, G-beta repeat domain containing protein, expressed
blue module	LOC_Os01g43580	kinesin motor domain containing protein, putative, expressed
blue module	LOC_Os01g44090	X8 domain containing protein, expressed
blue module	LOC_Os01g44110	serine/threonine-protein kinase, putative, expressed
blue module	LOC_Os01g44230	transcription factor X1, putative, expressed
blue module	LOC_Os01g44394	mitotic checkpoint protein, putative, expressed
blue module	LOC_Os01g44970	polygalacturonase, putative, expressed
blue module	LOC_Os01g45960	hydrolase, alpha/beta fold family domain containing protein, expressed
blue module	LOC_Os01g46290	lipase, putative, expressed
blue module	LOC_Os01g46350	proteins of unknown function domain containing protein, expressed
blue module	LOC_Os01g46400	expressed protein
blue module	LOC_Os01g46570	CTP synthase, putative, expressed
blue module	LOC_Os01g46840	expressed protein
blue module	LOC_Os01g46950	aldose 1-epimerase, putative, expressed
blue module	LOC_Os01g47050	OsFBK1 - F-box domain and kelch repeat containing protein, expressed
blue module	LOC_Os01g47080	pyruvate kinase, putative, expressed
blue module	LOC_Os01g47200	retrotransposon protein, putative, unclassified, expressed
blue module	LOC_Os01g47270	DUF1645 domain containing protein, putative, expressed
blue module	LOC_Os01g47780	fasciclin domain containing protein, expressed
blue module	LOC_Os01g48850	auxin-responsive protein, putative, expressed
blue module	LOC_Os01g49200	microtubule associated protein, putative, expressed
blue module	LOC_Os01g50440	AWPM-19-like membrane family protein, putative, expressed
blue module	LOC_Os01g51230	IQ calmodulin-binding motif domain containing protein, expressed
blue module	LOC_Os01g51300	WD domain, G-beta repeat domain containing protein, expressed
blue module	LOC_Os01g51310	expressed protein
blue module	LOC_Os01g51700	ras-related protein, putative, expressed
blue module	LOC_Os01g51840	IQ calmodulin-binding motif family protein, putative, expressed
blue module	LOC_Os01g52214	ubiquinone oxidoreductase, putative, expressed
blue module	LOC_Os01g52710	glycosyl transferase 8 domain containing protein, putative, expressed
blue module	LOC_Os01g53070	ATP binding protein, putative, expressed
blue module	LOC_Os01g53160	DUF623 domain containing protein, expressed
blue module	LOC_Os01g53640	retrotransposon protein, putative, unclassified, expressed
blue module	LOC_Os01g53680	6-phosphofructokinase, putative, expressed
blue module	LOC_Os01g53840	protein kinase family protein, putative, expressed
blue module	LOC_Os01g53990	pectinesterase, putative, expressed
blue module	LOC_Os01g54080	kinesin motor protein-related, putative, expressed
blue module	LOC_Os01g54420	dynamin family protein, putative, expressed
blue module	LOC_Os01g54590	ras-related protein, putative, expressed
blue module	LOC_Os01g55150	bZIP transcription factor domain containing protein, expressed
blue module	LOC_Os01g55190	expressed protein
blue module	LOC_Os01g55280	expressed protein
blue module	LOC_Os01g55390	retrotransposon protein, putative, unclassified, expressed
blue module	LOC_Os01g55500	nucleobase-ascorbate transporter, putative, expressed
blue module	LOC_Os01g56020	expressed protein
blue module	LOC_Os01g56090	expressed protein
blue module	LOC_Os01g56130	CSLC1 - cellulose synthase-like family C, expressed
blue module	LOC_Os01g56320	OsSub4 - Putative Subtilisin homologue, expressed
blue module	LOC_Os01g56940	flap endonuclease, putative, expressed
blue module	LOC_Os01g57150	SR protein related family member, putative, expressed
blue module	LOC_Os01g57610	OsGH3.1 - Probable indole-3-acetic acid-amido synthetase, expressed
blue module	LOC_Os01g57650	ZOS1-12 - C2H2 zinc finger protein, expressed
blue module	LOC_Os01g58550	methyladenine glycosylase, putative, expressed
blue module	LOC_Os01g58680	apurinic endonuclease-redox protein, putative, expressed
blue module	LOC_Os01g59120	cyclin, putative, expressed
blue module	LOC_Os01g59150	tubulin/FtsZ domain containing protein, putative, expressed
blue module	LOC_Os01g59760	bZIP transcription factor, putative, expressed
blue module	LOC_Os01g60330	inactive receptor kinase At2g26730 precursor, putative, expressed
blue module	LOC_Os01g60670	receptor-like protein kinase precursor, putative, expressed
blue module	LOC_Os01g61200	GDSL-like lipase/acylhydrolase, putative, expressed
blue module	LOC_Os01g61250	methyltransferase, putative, expressed
blue module	LOC_Os01g61590	CAMK_CAMK_like.1 - CAMK includes calcium/calmodulin depedent protein kinases, expressed
blue module	LOC_Os01g61620	protein kinase family protein, putative, expressed
blue module	LOC_Os01g61760	myosin heavy chain-related, putative, expressed
blue module	LOC_Os01g61860	TBC domain containing protein, expressed
blue module	LOC_Os01g62260	thaumatin, putative, expressed
blue module	LOC_Os01g62380	fasciclin-like arabinogalactan protein, putative, expressed
blue module	LOC_Os01g62860	oxidoreductase, aldo/keto reductase family protein, putative, expressed
blue module	LOC_Os01g62990	ATROPGEF7/ROPGEF7, putative, expressed
blue module	LOC_Os01g63240	reticulon domain containing protein, putative, expressed
blue module	LOC_Os01g63500	expressed protein
blue module	LOC_Os01g63580	glycerol-3-phosphate acyltransferase, putative, expressed
blue module	LOC_Os01g63710	CDC6 - Putative DNA replication initiation protein, expressed
blue module	LOC_Os01g63840	3-deoxy-D-manno-octulosonic-acid transferase, putative, expressed
blue module	LOC_Os01g64180	expressed protein
blue module	LOC_Os01g64430	DUF623 domain containing protein, expressed
blue module	LOC_Os01g64720	expressed protein
blue module	LOC_Os01g64820	POLA1 - Putative DNA polymerase alpha catalytic subunit, expressed
blue module	LOC_Os01g64900	HEAT, putative, expressed
blue module	LOC_Os01g65420	expressed protein
blue module	LOC_Os01g65440	universal stress protein domain containing protein, putative, expressed
blue module	LOC_Os01g65460	beta-galactosidase precursor, putative, expressed
blue module	LOC_Os01g65480	dnaJ domain containing protein, expressed
blue module	LOC_Os01g65550	RNA recognition motif containing protein, putative, expressed
blue module	LOC_Os01g65790	pectinesterase, putative, expressed
blue module	LOC_Os01g66110	methyltransferase, putative, expressed
blue module	LOC_Os01g67100	expressed protein
blue module	LOC_Os01g67110	expressed protein
blue module	LOC_Os01g67160	cyclin-dependent kinase B1-1, putative, expressed
blue module	LOC_Os01g67240	formin-like protein 1 precursor, putative, expressed
blue module	LOC_Os01g67300	expressed protein
blue module	LOC_Os01g67500	armadillo/beta-catenin repeat family protein, putative, expressed
blue module	LOC_Os01g67520	VTC2, putative, expressed
blue module	LOC_Os01g67740	chromosome segregation protein, putative, expressed
blue module	LOC_Os01g67870	expressed protein
blue module	LOC_Os01g68120	DCL3, putative, expressed
blue module	LOC_Os01g68500	expressed protein
blue module	LOC_Os01g68570	expressed protein
blue module	LOC_Os01g68589	LTPL39 - Protease inhibitor/seed storage/LTP family protein precursor, expressed
blue module	LOC_Os01g68830	expressed protein
blue module	LOC_Os01g68840	CRP6 - Cysteine-rich family protein precursor, expressed
blue module	LOC_Os01g69290	antifreeze glycoprotein, putative, expressed
blue module	LOC_Os01g70100	zinc finger DHHC domain-containing protein, putative, expressed
blue module	LOC_Os01g70220	histone-lysine N-methyltransferase, putative, expressed
blue module	LOC_Os01g70390	expressed protein
blue module	LOC_Os01g70410	protein kinase, putative, expressed
blue module	LOC_Os01g70560	expressed protein
blue module	LOC_Os01g71170	classical arabinogalactan protein 26 precursor, putative, expressed
blue module	LOC_Os01g71200	RNA recognition motif containing protein, putative, expressed
blue module	LOC_Os01g71220	zinc finger protein, putative, expressed
blue module	LOC_Os01g71280	glycerol-3-phosphate dehydrogenase, putative, expressed
blue module	LOC_Os01g71780	WD domain, G-beta repeat domain containing protein, expressed
blue module	LOC_Os01g72510	eukaryotic aspartyl protease domain containing protein, expressed
blue module	LOC_Os01g72700	expressed protein
blue module	LOC_Os01g73160	40S ribosomal protein S10, putative, expressed
blue module	LOC_Os01g73310	actin, putative, expressed
blue module	LOC_Os01g73790	NAD dependent epimerase/dehydratase family protein, putative, expressed
blue module	LOC_Os01g73840	expressed protein
blue module	LOC_Os01g74146	WD repeat-containing protein, putative, expressed
blue module	LOC_Os01g74152	haloacid dehalogenase-like hydrolase family protein, putative, expressed
blue module	LOC_Os01g74170	expressed protein
blue module	LOC_Os01g74640	mitochondrial carrier protein, putative, expressed
blue module	LOC_Os02g01100	transmembrane amino acid transporter protein, putative, expressed
blue module	LOC_Os02g01140	GDSL-like lipase/acylhydrolase, putative, expressed
blue module	LOC_Os02g01380	expressed protein
blue module	LOC_Os02g01520	IQ calmodulin-binding motif family protein, putative, expressed
blue module	LOC_Os02g01940	transcription factor jumonji, putative
blue module	LOC_Os02g02580	expressed protein
blue module	LOC_Os02g02620	sialyltransferase family domain containing protein, expressed
blue module	LOC_Os02g02840	ras-related protein, putative, expressed
blue module	LOC_Os02g03000	division protein, putative, expressed
blue module	LOC_Os02g03030	ATXR, putative
blue module	LOC_Os02g03060	cyclin-dependent kinase A-2, putative, expressed
blue module	LOC_Os02g03620	seven in absentia protein family domain containing protein, expressed
blue module	LOC_Os02g03940	expressed protein
blue module	LOC_Os02g04110	expressed protein
blue module	LOC_Os02g04670	glucan endo-1,3-beta-glucosidase precursor, putative, expressed
blue module	LOC_Os02g05520	expressed protein
blue module	LOC_Os02g05620	ATEXO70G1, putative, expressed
blue module	LOC_Os02g05680	apoptosis-inducing factor 2, putative, expressed
blue module	LOC_Os02g05880	RNA polymerase Rpb1, domain 2 family protein, expressed
blue module	LOC_Os02g06340	EH domain-containing protein 1, putative, expressed
blue module	LOC_Os02g06400	growth regulator related protein, putative, expressed
blue module	LOC_Os02g06630	peroxidase precursor, putative, expressed
blue module	LOC_Os02g07030	DUF640 domain containing protein, putative, expressed
blue module	LOC_Os02g07060	tubulin/FtsZ domain containing protein, putative, expressed
blue module	LOC_Os02g07180	expressed protein
blue module	LOC_Os02g07190	expressed protein
blue module	LOC_Os02g07650	zinc-binding protein, putative, expressed
blue module	LOC_Os02g07870	ATP synthase, putative, expressed
blue module	LOC_Os02g08190	CYPRO4, putative, expressed
blue module	LOC_Os02g08220	expressed protein
blue module	LOC_Os02g08300	RAD23 DNA repair protein, putative, expressed
blue module	LOC_Os02g08410	chorismate mutase, chloroplast precursor, putative, expressed
blue module	LOC_Os02g09140	bfr-2, putative, expressed
blue module	LOC_Os02g09250	cytochrome P450 71D10, putative, expressed
blue module	LOC_Os02g09740	STRUBBELIG-RECEPTOR FAMILY 7 precursor, putative, expressed
blue module	LOC_Os02g09930	CSLA1 - cellulose synthase-like family A; mannan synthase, expressed
blue module	LOC_Os02g10020	Mad3/BUB1 homology region 1 domain containing protein, expressed
blue module	LOC_Os02g10690	targeting protein for Xklp2, putative, expressed
blue module	LOC_Os02g11040	expressed protein
blue module	LOC_Os02g12730	beta-galactosidase precursor, putative, expressed
blue module	LOC_Os02g13310	homeobox domain containing protein, expressed
blue module	LOC_Os02g13520	OsIAA7 - Auxin-responsive Aux/IAA gene family member, expressed
blue module	LOC_Os02g13950	NHL repeat-containing protein, putative, expressed
blue module	LOC_Os02g14110	aminotransferase, classes I and II, domain containing protein, expressed
blue module	LOC_Os02g14910	bZIP transcription factor family protein, putative, expressed
blue module	LOC_Os02g15690	polygalacturonase, putative, expressed
blue module	LOC_Os02g15810	HMG1/2, putative, expressed
blue module	LOC_Os02g15820	extra-large G-protein-related, putative, expressed
blue module	LOC_Os02g15980	expressed protein
blue module	LOC_Os02g16880	protein of unknown function DUF502 domain containing protein, expressed
blue module	LOC_Os02g18410	salt stress root protein RS1, putative, expressed
blue module	LOC_Os02g20860	ATP11 protein, expressed
blue module	LOC_Os02g21250	clathrin adaptor complex small chain domain containing protein, expressed
blue module	LOC_Os02g21640	expressed protein
blue module	LOC_Os02g25230	expressed protein
blue module	LOC_Os02g26370	wiskott-Aldrich syndrome protein family member 2, putative, expressed
blue module	LOC_Os02g27000	ATP-binding region, ATPase-like domain containing protein, expressed
blue module	LOC_Os02g27810	MazG nucleotide pyrophosphohydrolase domain containing protein, expressed
blue module	LOC_Os02g28850	Kinesin motor domain domain containing protein, expressed
blue module	LOC_Os02g30240	expressed protein
blue module	LOC_Os02g30800	POLE1 - Putative DNA polymerase epsilon catalytic subunit, expressed
blue module	LOC_Os02g30850	OsGrx_C8 - glutaredoxin subgroup III, expressed
blue module	LOC_Os02g30974	expressed protein
blue module	LOC_Os02g32760	60S acidic ribosomal protein, putative, expressed
blue module	LOC_Os02g33400	OsFBL9 - F-box domain and LRR containing protein, expressed
blue module	LOC_Os02g33560	expressed protein
blue module	LOC_Os02g33790	expressed protein
blue module	LOC_Os02g34430	serine/threonine-protein kinase, putative, expressed
blue module	LOC_Os02g35000	chaperone protein dnaJ 10, putative, expressed
blue module	LOC_Os02g35230	expressed protein
blue module	LOC_Os02g35700	nucleoside diphosphate kinase, putative, expressed
blue module	LOC_Os02g36500	expressed protein
blue module	LOC_Os02g36990	dynein light chain type 1 family protein, putative, expressed
blue module	LOC_Os02g37430	LSM domain containing protein, expressed
blue module	LOC_Os02g37590	glycerophosphoryl diester phosphodiesterase family protein, putative, expressed
blue module	LOC_Os02g38120	BTBN3 - Bric-a-Brac, Tramtrack, Broad Complex BTB domain with non-phototropic hypocotyl 3 NPH3 domain, expressed
blue module	LOC_Os02g38410	ubiquitin family protein, putative, expressed
blue module	LOC_Os02g38970	expressed protein
blue module	LOC_Os02g39100	fasciated ear2, putative, expressed
blue module	LOC_Os02g40410	expressed protein
blue module	LOC_Os02g41904	DEF7 - Defensin and Defensin-like DEFL family
blue module	LOC_Os02g42650	expansin precursor, putative, expressed
blue module	LOC_Os02g42660	sphingolipid delta desaturase, putative, expressed
blue module	LOC_Os02g42870	MYB family transcription factor, putative, expressed
blue module	LOC_Os02g42950	YABBY domain containing protein, putative, expressed
blue module	LOC_Os02g43120	zinc finger, C3HC4 type domain containing protein, expressed
blue module	LOC_Os02g43740	AGC_PVPK_like_kin82y.6 - ACG kinases include homologs to PKA, PKG and PKC, expressed
blue module	LOC_Os02g43870	inactive receptor kinase At2g26730 precursor, putative, expressed
blue module	LOC_Os02g43900	expressed protein
blue module	LOC_Os02g43970	AP2 domain containing protein, expressed
blue module	LOC_Os02g44108	expansin precursor, putative, expressed
blue module	LOC_Os02g44670	harpin-induced protein 1 domain containing protein, expressed
blue module	LOC_Os02g44740	expressed protein
blue module	LOC_Os02g44860	GDSL-like lipase/acylhydrolase, putative, expressed
blue module	LOC_Os02g44890	RNA-binding region RNP-1, putative, expressed
blue module	LOC_Os02g44900	expressed protein
blue module	LOC_Os02g45310	dehydration response related protein, putative, expressed
blue module	LOC_Os02g45570	growth regulating factor protein, putative, expressed
blue module	LOC_Os02g45940	Core histone H2A/H2B/H3/H4 domain containing protein, putative, expressed
blue module	LOC_Os02g45980	ZR1 protein, putative, expressed
blue module	LOC_Os02g46560	helix-loop-helix DNA-binding protein, putative, expressed
blue module	LOC_Os02g46680	multidrug resistance protein, putative, expressed
blue module	LOC_Os02g46910	glycosyl hydrolases family 16, putative, expressed
blue module	LOC_Os02g47130	expressed protein
blue module	LOC_Os02g47150	DNA topoisomerase 2, putative, expressed
blue module	LOC_Os02g47220	CPuORF20 - conserved peptide uORF-containing transcript, expressed
blue module	LOC_Os02g47420	ATROPGEF7/ROPGEF7, putative, expressed
blue module	LOC_Os02g47640	OsFBT4 - F-box and tubby domain containing protein, expressed
blue module	LOC_Os02g47830	expressed protein
blue module	LOC_Os02g47930	expressed protein
blue module	LOC_Os02g48360	pyrophosphate--fructose 6-phosphate 1-phosphotransferase subunit alpha, putative, expressed
blue module	LOC_Os02g48730	rho GDP-dissociation inhibitor 1, putative, expressed
blue module	LOC_Os02g48830	microtubule associated protein, putative, expressed
blue module	LOC_Os02g48840	dual specificity protein phosphatase, putative, expressed
blue module	LOC_Os02g48880	chloride transporter, chloride channel family, putative, expressed
blue module	LOC_Os02g49150	RNA polymerase Rpb4, putative, expressed
blue module	LOC_Os02g49310	AGC_PVPK_like_kin82y.7 - ACG kinases include homologs to PKA, PKG and PKC, expressed
blue module	LOC_Os02g49420	fasciclin-like arabinogalactan precursor protein, putative, expressed
blue module	LOC_Os02g49460	auxin-independent growth promoter protein, putative, expressed
blue module	LOC_Os02g49600	BRASSINOSTEROID INSENSITIVE 1-associated receptor kinase 1 precursor, putative, expressed
blue module	LOC_Os02g49770	NHL repeat-containing protein, putative, expressed
blue module	LOC_Os02g49950	spotted leaf 11, putative, expressed
blue module	LOC_Os02g49960	expressed protein
blue module	LOC_Os02g50320	ATMAP70 protein, putative, expressed
blue module	LOC_Os02g50550	dynamin, putative, expressed
blue module	LOC_Os02g50630	E2F family transcription factor protein, putative, expressed
blue module	LOC_Os02g50640	HEAT repeat family protein, putative, expressed
blue module	LOC_Os02g50820	nucleobase-ascorbate transporter, putative, expressed
blue module	LOC_Os02g50860	ras-related protein, putative, expressed
blue module	LOC_Os02g50910	expressed protein
blue module	LOC_Os02g51040	expansin precursor, putative, expressed
blue module	LOC_Os02g51280	TCP-domain protein, putative, expressed
blue module	LOC_Os02g51320	helix-loop-helix DNA-binding domain containing protein, expressed
blue module	LOC_Os02g51370	glutaredoxin, putative, expressed
blue module	LOC_Os02g51540	eukaryotic aspartyl protease domain containing protein, expressed
blue module	LOC_Os02g51620	glycosyl hydrolase family 3 protein, putative, expressed
blue module	LOC_Os02g51640	expressed protein
blue module	LOC_Os02g51710	wound/stress protein, putative, expressed
blue module	LOC_Os02g51810	expressed protein
blue module	LOC_Os02g51840	expressed protein
blue module	LOC_Os02g52040	phosphate-induced protein 1 conserved region domain containing protein, expressed
blue module	LOC_Os02g52280	expressed protein
blue module	LOC_Os02g52550	uncharacterized Cys-rich domain containing protein, putative, expressed
blue module	LOC_Os02g52810	remorin C-terminal domain containing protein, putative, expressed
blue module	LOC_Os02g53000	lysM domain-containing GPI-anchored protein precursor, putative, expressed
blue module	LOC_Os02g53120	Peptidase family C50, putative, expressed
blue module	LOC_Os02g53200	glucan endo-1,3-beta-glucosidase precursor, putative, expressed
blue module	LOC_Os02g53340	cyclic nucleotide-gated ion channel, putative, expressed
blue module	LOC_Os02g53690	growth regulating factor protein, putative, expressed
blue module	LOC_Os02g54030	polygalacturonase, putative, expressed
blue module	LOC_Os02g54170	BRUSHY 1, putative, expressed
blue module	LOC_Os02g54560	SCP-like extracellular protein, expressed
blue module	LOC_Os02g54720	expressed protein
blue module	LOC_Os02g54830	RING-H2 finger protein, putative, expressed
blue module	LOC_Os02g55010	expressed protein
blue module	LOC_Os02g55110	expressed protein
blue module	LOC_Os02g55410	MCM5 - Putative minichromosome maintenance MCM complex subunit 5, expressed
blue module	LOC_Os02g55570	shugoshin-1, putative, expressed
blue module	LOC_Os02g56130	PCNA - Putative DNA replicative polymerase clamp, expressed
blue module	LOC_Os02g56480	PB1 domain containing protein, expressed
blue module	LOC_Os02g56490	expressed protein
blue module	LOC_Os02g56520	expressed protein
blue module	LOC_Os02g56540	kinesin motor domain containing protein, putative, expressed
blue module	LOC_Os02g56570	TBC domain containing protein, expressed
blue module	LOC_Os02g57080	serine/threonine-protein kinase, putative, expressed
blue module	LOC_Os02g57090	anthranilate phosphoribosyltransferase, putative, expressed
blue module	LOC_Os02g57140	expressed protein
blue module	LOC_Os02g57820	AT hook motif domain containing protein, expressed
blue module	LOC_Os02g58030	leucine-rich repeat-containing protein 40, putative, expressed
blue module	LOC_Os02g58210	jmjC domain containing protein, expressed
blue module	LOC_Os02g58220	RPA2A - Putative single-stranded DNA binding complex subunit 2, expressed
blue module	LOC_Os02g58390	inactive receptor kinase At2g26730 precursor, putative, expressed
blue module	LOC_Os02g58470	expressed protein
blue module	LOC_Os02g58490	PINHEAD, putative, expressed
blue module	LOC_Os02g58740	expressed protein
blue module	LOC_Os03g01530	tubulin/FtsZ domain containing protein, putative, expressed
blue module	LOC_Os03g01550	expressed protein
blue module	LOC_Os03g01890	START domain containing protein, expressed
blue module	LOC_Os03g02270	expressed protein
blue module	LOC_Os03g02290	kinesin motor domain containing protein, putative, expressed
blue module	LOC_Os03g02400	plastocyanin-like domain containing protein, putative, expressed
blue module	LOC_Os03g02610	glycosyl hydrolases family 16 protein, protein, expressed
blue module	LOC_Os03g02660	expressed protein
blue module	LOC_Os03g02680	cyclin-dependent kinase A-1, putative, expressed
blue module	LOC_Os03g02750	OsSub25 - Putative Subtilisin homologue, expressed
blue module	LOC_Os03g02800	no apical meristem protein, putative, expressed
blue module	LOC_Os03g02820	expressed protein
blue module	LOC_Os03g02840	remorin family protein, putative, expressed
blue module	LOC_Os03g03560	FHA domain containing protein, putative, expressed
blue module	LOC_Os03g03570	leucine-rich repeat transmembrane protein kinase, putative, expressed
blue module	LOC_Os03g03630	expressed protein
blue module	LOC_Os03g03650	POLD2 - Putative DNA polymerase delta complex subunit, expressed
blue module	LOC_Os03g03860	expressed protein
blue module	LOC_Os03g04220	glutathione S-transferase, putative, expressed
blue module	LOC_Os03g04240	glutathione S-transferase, putative, expressed
blue module	LOC_Os03g04250	glutathione S-transferase, putative, expressed
blue module	LOC_Os03g04340	C-methyltransferase, putative, expressed
blue module	LOC_Os03g04490	cyclin-dependent kinase inhibitor, putative, expressed
blue module	LOC_Os03g04550	expressed protein
blue module	LOC_Os03g04690	expressed protein
blue module	LOC_Os03g04830	expressed protein
blue module	LOC_Os03g05020	PIR, putative, expressed
blue module	LOC_Os03g05110	xyloglucan galactosyltransferase KATAMARI1, putative, expressed
blue module	LOC_Os03g05520	nicotiana lesion-inducing like, putative, expressed
blue module	LOC_Os03g05710	acetyltransferase, GNAT family, putative, expressed
blue module	LOC_Os03g06120	PLAC8 family protein, expressed
blue module	LOC_Os03g06510	KIP1, putative, expressed
blue module	LOC_Os03g06570	IQ calmodulin-binding motif family protein, putative, expressed
blue module	LOC_Os03g06610	expressed protein
blue module	LOC_Os03g06670	Core histone H2A/H2B/H3/H4 domain containing protein, putative, expressed
blue module	LOC_Os03g06940	beta-galactosidase, putative, expressed
blue module	LOC_Os03g07100	LTPL82 - Protease inhibitor/seed storage/LTP family protein precursor, expressed
blue module	LOC_Os03g07790	zinc finger, C3HC4 type domain containing protein, expressed
blue module	LOC_Os03g07810	expressed protein
blue module	LOC_Os03g07920	expressed protein
blue module	LOC_Os03g10510	outer mitochondrial membrane porin, putative, expressed
blue module	LOC_Os03g10800	BTBN4 - Bric-a-Brac, Tramtrack, Broad Complex BTB domain with non-phototropic hypocotyl 3 NPH3 domain, expressed
blue module	LOC_Os03g10820	expressed protein
blue module	LOC_Os03g10920	syntaxin 6, N-terminal domain containing protein, expressed
blue module	LOC_Os03g11110	zinc finger family protein, putative, expressed
blue module	LOC_Os03g11210	DUF538 domain containing protein, putative, expressed
blue module	LOC_Os03g11400	targeting protein-related, putative, expressed
blue module	LOC_Os03g11540	RPA1B - Putative single-stranded DNA binding complex subunit 1, expressed
blue module	LOC_Os03g11770	expressed protein
blue module	LOC_Os03g11950	SEC14 cytosolic factor family protein, putative, expressed
blue module	LOC_Os03g12140	glucan endo-1,3-beta-glucosidase precursor, putative, expressed
blue module	LOC_Os03g12730	receptor protein kinase CLAVATA1 precursor, putative, expressed
blue module	LOC_Os03g12950	AP2-like ethylene-responsive transcription factor AINTEGUMENTA, putative, expressed
blue module	LOC_Os03g13130	ternary complex factor MIP1, putative, expressed
blue module	LOC_Os03g14010	glycosyl hydrolase family 10 protein, putative, expressed
blue module	LOC_Os03g14080	transmembrane amino acid transporter protein, putative, expressed
blue module	LOC_Os03g14580	expressed protein
blue module	LOC_Os03g14610	HVA22, putative, expressed
blue module	LOC_Os03g14710	protein kinase, putative, expressed
blue module	LOC_Os03g15120	imidazole glycerol phosphate synthase hisHF, chloroplast precursor, putative, expressed
blue module	LOC_Os03g15190	expressed protein
blue module	LOC_Os03g15440	basic helix-loop-helix, putative, expressed
blue module	LOC_Os03g15550	phosphatidylinositol-4-phosphate 5-kinase, putative, expressed
blue module	LOC_Os03g15630	harpin-induced protein 1 domain containing protein, expressed
blue module	LOC_Os03g15750	ASC1, putative, expressed
blue module	LOC_Os03g16400	expressed protein
blue module	LOC_Os03g16500	aspartic proteinase nepenthesin precursor, putative, expressed
blue module	LOC_Os03g17100	Core histone H2A/H2B/H3/H4 domain containing protein, putative, expressed
blue module	LOC_Os03g17164	kinesin-related protein, putative, expressed
blue module	LOC_Os03g17210	expressed protein
blue module	LOC_Os03g17690	OsAPx1 - Cytosolic Ascorbate Peroxidase encoding gene 1-8, expressed
blue module	LOC_Os03g17760	RNA recognition motif containing protein, putative, expressed
blue module	LOC_Os03g18210	basic helix-loop-helix, putative, expressed
blue module	LOC_Os03g18430	protein kinase, putative, expressed
blue module	LOC_Os03g18530	ECAGL1 - ECA1 gametogenesis related family protein precursor, expressed
blue module	LOC_Os03g18590	malonyl CoA-acyl carrier protein transacylase, mitochondrial precursor, putative, expressed
blue module	LOC_Os03g18630	receptor-like kinase RHG1, putative, expressed
blue module	LOC_Os03g18970	protein phosphotase protein, putative, expressed
blue module	LOC_Os03g19059	anaphase-promoting complex subunit 11, putative, expressed
blue module	LOC_Os03g19080	expressed protein
blue module	LOC_Os03g19090	expressed protein
blue module	LOC_Os03g19190	TOPBP1C - Similar to DNA replication protein TOPBP1 from, expressed
blue module	LOC_Os03g19200	DNAJ heat shock N-terminal domain-containing protein, putative, expressed
blue module	LOC_Os03g19350	OsLonP1 - Putative Lon protease homologue, expressed
blue module	LOC_Os03g19470	proteins of unknown function domain containing protein, expressed
blue module	LOC_Os03g19520	cyclin-related protein, putative, expressed
blue module	LOC_Os03g19670	GDSL-like lipase/acylhydrolase, putative, expressed
blue module	LOC_Os03g19780	expressed protein
blue module	LOC_Os03g20450	expressed protein
blue module	LOC_Os03g20500	OsFBX82 - F-box domain containing protein, expressed
blue module	LOC_Os03g20580	expressed protein
blue module	LOC_Os03g20720	GTPase-activating protein, putative, expressed
blue module	LOC_Os03g21040	stress responsive protein, putative, expressed
blue module	LOC_Os03g21080	guanine nucleotide exchange factor, putative, expressed
blue module	LOC_Os03g21090	auxin-independent growth promoter protein, putative, expressed
blue module	LOC_Os03g21160	RNA-binding zinc finger protein, putative, expressed
blue module	LOC_Os03g21250	glycosyl transferase, family 8, putative, expressed
blue module	LOC_Os03g21270	expressed protein
blue module	LOC_Os03g21510	inactive receptor kinase At2g26730 precursor, putative, expressed
blue module	LOC_Os03g21730	receptor-like protein kinase precursor, putative, expressed
blue module	LOC_Os03g21820	expansin precursor, putative, expressed
blue module	LOC_Os03g21970	basic helix-loop-helix domain containing protein, expressed
blue module	LOC_Os03g22040	expressed protein
blue module	LOC_Os03g22700	cyclin-dependent kinase C-2, putative, expressed
blue module	LOC_Os03g23050	expressed protein
blue module	LOC_Os03g24220	villin protein, putative, expressed
blue module	LOC_Os03g24940	proline-rich family protein, putative, expressed
blue module	LOC_Os03g25600	protein phosphatase 2C, putative, expressed
blue module	LOC_Os03g28130	OsFBX94 - F-box domain containing protein, expressed
blue module	LOC_Os03g28330	sucrose synthase, putative, expressed
blue module	LOC_Os03g30060	expressed protein
blue module	LOC_Os03g30260	COBRA-like protein precursor, putative, expressed
blue module	LOC_Os03g30430	nitrilase-associated protein, putative, expressed
blue module	LOC_Os03g30530	expressed protein
blue module	LOC_Os03g33650	AGO7, putative, expressed
blue module	LOC_Os03g36910	SAM-dependent methyltransferase, putative, expressed
blue module	LOC_Os03g38010	nuf2 family protein, expressed
blue module	LOC_Os03g39020	Kinesin motor domain domain containing protein, expressed
blue module	LOC_Os03g39432	CPuORF31 - conserved peptide uORF-containing transcript, expressed
blue module	LOC_Os03g39740	expressed protein
blue module	LOC_Os03g41100	cyclin, putative, expressed
blue module	LOC_Os03g43510	expressed protein
blue module	LOC_Os03g43860	SNF7 domain containing protein, putative, expressed
blue module	LOC_Os03g43930	START domain containing protein, expressed
blue module	LOC_Os03g44290	expansin precursor, putative, expressed
blue module	LOC_Os03g44420	tubulin/FtsZ domain containing protein, putative, expressed
blue module	LOC_Os03g44560	expp1 protein precursor, putative, expressed
blue module	LOC_Os03g44610	IQ calmodulin-binding motif domain containing protein, expressed
blue module	LOC_Os03g45270	CS domain containing protein, putative, expressed
blue module	LOC_Os03g45760	expressed protein
blue module	LOC_Os03g46110	LTPL94 - Protease inhibitor/seed storage/LTP family protein precursor, expressed
blue module	LOC_Os03g46260	DUF581 domain containing protein, expressed
blue module	LOC_Os03g46330	pattern formation protein EMB30, putative, expressed
blue module	LOC_Os03g46410	transmembrane protein 56, putative, expressed
blue module	LOC_Os03g46570	protein binding protein, putative, expressed
blue module	LOC_Os03g46640	deoxyuridine 5-triphosphate nucleotidohydrolase, putative, expressed
blue module	LOC_Os03g46660	glucan endo-1,3-beta-glucosidase precursor, putative, expressed
blue module	LOC_Os03g46910	pyruvate kinase, putative, expressed
blue module	LOC_Os03g46920	expressed protein
blue module	LOC_Os03g47140	growth regulating factor protein, putative, expressed
blue module	LOC_Os03g47190	expressed protein
blue module	LOC_Os03g47930	expressed protein
blue module	LOC_Os03g48840	ribosomal L18p/L5e family protein, putative, expressed
blue module	LOC_Os03g49200	WD domain, G-beta repeat domain containing protein, expressed
blue module	LOC_Os03g49600	Os3bglu7 - beta-glucosidase, exo-beta-glucanse, expressed
blue module	LOC_Os03g49610	Os3bglu8 - beta-glucosidase, exo-beta-glucansase, high similarity to Os3bglu7, expressed
blue module	LOC_Os03g49730	zinc finger protein, putative, expressed
blue module	LOC_Os03g49750	protein kinase family protein, putative, expressed
blue module	LOC_Os03g49800	phosphatidylinositol-4-phosphate 5-kinase, putative, expressed
blue module	LOC_Os03g50420	expressed protein
blue module	LOC_Os03g50450	inactive receptor kinase At2g26730 precursor, putative, expressed
blue module	LOC_Os03g50520	dynamin family protein, putative, expressed
blue module	LOC_Os03g50810	receptor protein kinase TMK1 precursor, putative, expressed
blue module	LOC_Os03g51330	GRAS family transcription factor domain containing protein, expressed
blue module	LOC_Os03g51440	LRR receptor-like protein kinase, putative, expressed
blue module	LOC_Os03g51690	Homeobox domain containing protein, expressed
blue module	LOC_Os03g51870	FHA domain containing protein, putative, expressed
blue module	LOC_Os03g51970	growth-regulating factor, putative, expressed
blue module	LOC_Os03g52320	GRF-interacting factor 1, putative, expressed
blue module	LOC_Os03g52650	syntaxin-related protein, putative, expressed
blue module	LOC_Os03g53580	expressed protein
blue module	LOC_Os03g53650	cysteine synthase, putative, expressed
blue module	LOC_Os03g53920	kinesin motor domain containing protein, putative, expressed
blue module	LOC_Os03g54910	X8 domain containing protein, expressed
blue module	LOC_Os03g55120	plastocyanin-like domain containing protein, putative, expressed
blue module	LOC_Os03g55140	transducin family protein, putative, expressed
blue module	LOC_Os03g55290	GASR3 - Gibberellin-regulated GASA/GAST/Snakin family protein precursor, expressed
blue module	LOC_Os03g55350	OsSub31 - Putative Subtilisin homologue, expressed
blue module	LOC_Os03g55400	expressed protein
blue module	LOC_Os03g55470	expressed protein
blue module	LOC_Os03g55620	CAMK_CAMK_like_Aur_like.2 - CAMK includes calcium/calmodulin depedent protein kinases, expressed
blue module	LOC_Os03g55830	BTBN10 - Bric-a-Brac, Tramtrack, Broad Complex BTB domain with non-phototropic hypocotyl 3 NPH3 and coiled-coil domains, expressed
blue module	LOC_Os03g55890	ternary complex factor MIP1, putative, expressed
blue module	LOC_Os03g55950	H-BTB1 - Bric-a-Brac, Tramtrack, Broad Complex BTB domain with H family conserved sequence, expressed
blue module	LOC_Os03g56060	CSLC9 - cellulose synthase-like family C, expressed
blue module	LOC_Os03g56070	expressed protein
blue module	LOC_Os03g56260	kinesin motor domain containing protein, putative, expressed
blue module	LOC_Os03g56590	expressed protein
blue module	LOC_Os03g56820	fatty acid hydroxylase, putative, expressed
blue module	LOC_Os03g57190	TCP family transcription factor, putative, expressed
blue module	LOC_Os03g57460	fasciclin domain containing protein, expressed
blue module	LOC_Os03g57500	zinc finger, C3HC4 type domain containing protein, expressed
blue module	LOC_Os03g57780	protein kinase, putative, expressed
blue module	LOC_Os03g58350	OsIAA14 - Auxin-responsive Aux/IAA gene family member, expressed
blue module	LOC_Os03g58480	seed specific protein Bn15D14A, putative, expressed
blue module	LOC_Os03g58490	DUF593 domain containing protein, expressed
blue module	LOC_Os03g58600	PAZ domain containing protein, putative, expressed
blue module	LOC_Os03g58830	BEE 1, putative, expressed
blue module	LOC_Os03g58850	uncharacterized PE-PGRS family protein PE_PGRS3 precursor, putative, expressed
blue module	LOC_Os03g59180	expressed protein
blue module	LOC_Os03g59200	expressed protein
blue module	LOC_Os03g59240	carboxyl-terminal peptidase, putative, expressed
blue module	LOC_Os03g59340	CESA2 - cellulose synthase, expressed
blue module	LOC_Os03g59650	BRCA1 C Terminus domain containing protein, expressed
blue module	LOC_Os03g60720	expansin precursor, putative, expressed
blue module	LOC_Os03g60880	nucleobase-ascorbate transporter, putative, expressed
blue module	LOC_Os03g61010	protein kinase family protein, putative, expressed
blue module	LOC_Os03g61040	GIL1, putative, expressed
blue module	LOC_Os03g61620	expressed protein
blue module	LOC_Os03g61700	expressed protein
blue module	LOC_Os03g61800	polygalacturonase, putative, expressed
blue module	LOC_Os03g61970	actin, putative, expressed
blue module	LOC_Os03g62090	CESA5 - cellulose synthase, expressed
blue module	LOC_Os03g62500	CGMC_GSK.5 - CGMC includes CDA, MAPK, GSK3, and CLKC kinases, expressed
blue module	LOC_Os03g63110	prefoldin, putative, expressed
blue module	LOC_Os03g63300	NLI interacting factor-like phosphatase, putative, expressed
blue module	LOC_Os03g63660	expressed protein
blue module	LOC_Os03g64030	receptor protein kinase, putative, expressed
blue module	LOC_Os03g64050	receptor protein kinase, putative, expressed
blue module	LOC_Os03g64200	ABC-2 type transporter, putative, expressed
blue module	LOC_Os03g64320	expressed protein
blue module	LOC_Os03g50885	actin, putative, expressed
blue module	LOC_Os04g01500	expressed protein
blue module	LOC_Os04g01690	pyridoxal-dependent decarboxylase protein, putative, expressed
blue module	LOC_Os04g03990	3-5 exonuclease domain-containing protein, putative, expressed
blue module	LOC_Os04g06770	argonaute, putative, expressed
blue module	LOC_Os04g08390	Leucine Rich Repeat family protein, expressed
blue module	LOC_Os04g08450	expressed protein
blue module	LOC_Os04g10650	CDT1A - Putative DNA replication initiation protein, expressed
blue module	LOC_Os04g14410	expressed protein
blue module	LOC_Os04g15800	expressed protein
blue module	LOC_Os04g18790	OsFBX126 - F-box domain containing protein, expressed
blue module	LOC_Os04g19140	expressed protein
blue module	LOC_Os04g21600	expressed protein
blue module	LOC_Os04g21660	AAA-type ATPase family protein, putative, expressed
blue module	LOC_Os04g22910	expressed protein
blue module	LOC_Os04g28260	Kinesin motor domain domain containing protein, expressed
blue module	LOC_Os04g30720	kinesin motor domain containing protein, putative, expressed
blue module	LOC_Os04g31210	bile acid sodium symporter family protein, putative, expressed
blue module	LOC_Os04g31400	expressed protein
blue module	LOC_Os04g32030	heavy metal-associated domain containing protein, expressed
blue module	LOC_Os04g32310	serine/threonine-protein kinase NAK, putative, expressed
blue module	LOC_Os04g33670	expressed protein
blue module	LOC_Os04g33680	glutaredoxin, putative, expressed
blue module	LOC_Os04g33690	sec23/Sec24 trunk domain containing protein, expressed
blue module	LOC_Os04g33740	glycosyl hydrolases, putative, expressed
blue module	LOC_Os04g33870	DUF623 domain containing protein, expressed
blue module	LOC_Os04g33980	transposon protein, putative, Mutator sub-class, expressed
blue module	LOC_Os04g34170	retrotransposon protein, putative, unclassified, expressed
blue module	LOC_Os04g34240	histone H3, putative, expressed
blue module	LOC_Os04g35080	protein kinase domain containing protein, expressed
blue module	LOC_Os04g35420	helicase conserved C-terminal domain containing protein, expressed
blue module	LOC_Os04g35510	CENP-E-like kinetochore protein, putative, expressed
blue module	LOC_Os04g35940	OsFBX135 - F-box domain containing protein, expressed
blue module	LOC_Os04g36780	expressed protein
blue module	LOC_Os04g38310	expressed protein
blue module	LOC_Os04g38570	multidrug resistance protein, putative, expressed
blue module	LOC_Os04g38810	formin, putative, expressed
blue module	LOC_Os04g38880	dynein light chain type 1 domain containing protein, expressed
blue module	LOC_Os04g38910	atypical receptor-like kinase MARK, putative, expressed
blue module	LOC_Os04g39100	peroxidase precursor, putative, expressed
blue module	LOC_Os04g39110	GASR4 - Gibberellin-regulated GASA/GAST/Snakin family protein precursor, expressed
blue module	LOC_Os04g39280	ATPOT1, putative, expressed
blue module	LOC_Os04g39430	cytochrome P450, putative, expressed
blue module	LOC_Os04g39610	glycerophosphoryl diester phosphodiesterase family protein, putative, expressed
blue module	LOC_Os04g39670	expressed protein
blue module	LOC_Os04g40290	AAA-type ATPase family protein, putative, expressed
blue module	LOC_Os04g40940	mitotic spindle checkpoint protein MAD2, putative, expressed
blue module	LOC_Os04g41810	expressed protein
blue module	LOC_Os04g41900	expressed protein
blue module	LOC_Os04g42540	expressed protein
blue module	LOC_Os04g42620	uncharacterized protein At4g06744 precursor, putative, expressed
blue module	LOC_Os04g42650	plant protein of unknown function domain containing protein, expressed
blue module	LOC_Os04g42720	TMS membrane protein/tumour differentially expressed protein, putative, expressed
blue module	LOC_Os04g43150	nuclear transport factor 2, putative, expressed
blue module	LOC_Os04g43230	expressed protein
blue module	LOC_Os04g43300	BRCA1 C Terminus domain containing protein, expressed
blue module	LOC_Os04g43490	CK1_CaseinKinase_1.7 - CK1 includes the casein kinase 1 kinases, expressed
blue module	LOC_Os04g43580	DUF640 domain containing protein, putative, expressed
blue module	LOC_Os04g43670	expressed protein
blue module	LOC_Os04g44410	OsSCP25 - Putative Serine Carboxypeptidase homologue, expressed
blue module	LOC_Os04g44440	TCP family transcription factor, putative, expressed
blue module	LOC_Os04g44780	beta-expansin precursor, putative, expressed
blue module	LOC_Os04g45190	MSP domain containing protein, expressed
blue module	LOC_Os04g45270	aspartyl protease family protein, putative, expressed
blue module	LOC_Os04g45330	YABBY domain containing protein, putative, expressed
blue module	LOC_Os04g46180	AGC_PVPK_like_kin82y.11 - ACG kinases include homologs to PKA, PKG and PKC, expressed
blue module	LOC_Os04g47250	cytochrome P450, putative, expressed
blue module	LOC_Os04g47580	cyclin, putative, expressed
blue module	LOC_Os04g47870	PINHEAD, putative, expressed
blue module	LOC_Os04g48160	IQ calmodulin-binding motif family protein, putative, expressed
blue module	LOC_Os04g48260	zinc RING finger protein, putative, expressed
blue module	LOC_Os04g48490	fasciclin-like arabinogalactan protein, putative, expressed
blue module	LOC_Os04g48760	leucine-rich repeat family protein, putative, expressed
blue module	LOC_Os04g49060	H-BTB3 - Bric-a-Brac, Tramtrack, Broad Complex BTB domain with H family conserved sequence, expressed
blue module	LOC_Os04g49130	ubiquitin-conjugating enzyme, putative, expressed
blue module	LOC_Os04g49410	expansin precursor, putative, expressed
blue module	LOC_Os04g49430	ZR1 protein, putative
blue module	LOC_Os04g49560	zinc finger family protein, putative, expressed
blue module	LOC_Os04g50890	secretory carrier-associated membrane protein, putative, expressed
blue module	LOC_Os04g50960	expressed protein
blue module	LOC_Os04g51000	transcription factor FL, putative, expressed
blue module	LOC_Os04g51110	WD repeat-containing protein, putative, expressed
blue module	LOC_Os04g51340	pectinacetylesterase domain containing protein, expressed
blue module	LOC_Os04g51710	expressed protein
blue module	LOC_Os04g52830	OsFBK15 - F-box domain and kelch repeat containing protein, expressed
blue module	LOC_Os04g52860	TKL_IRAK_CrRLK1L-1.9 - The CrRLK1L-1 subfamily has homology to the CrRLK1L homolog, expressed
blue module	LOC_Os04g52920	remorin family protein, putative, expressed
blue module	LOC_Os04g53200	exonuclease, putative, expressed
blue module	LOC_Os04g53350	expressed protein
blue module	LOC_Os04g53950	glycosyl hydrolases family 16 protein, protein, expressed
blue module	LOC_Os04g54810	beta-D-xylosidase, putative, expressed
blue module	LOC_Os04g54840	DNA-directed RNA polymerase subunit, putative, expressed
blue module	LOC_Os04g54930	ABC transporter, ATP-binding protein, putative, expressed
blue module	LOC_Os04g54940	ATEB1A-like microtubule associated protein, putative, expressed
blue module	LOC_Os04g55060	3-oxoacyl-synthase III, chloroplast precursor, putative, expressed
blue module	LOC_Os04g55120	jp18, putative, expressed
blue module	LOC_Os04g55130	expressed protein
blue module	LOC_Os04g55240	VQ domain containing protein, putative, expressed
blue module	LOC_Os04g55620	receptor kinase, putative, expressed
blue module	LOC_Os04g56180	peroxidase precursor, putative, expressed
blue module	LOC_Os04g56680	OsSAUR22 - Auxin-responsive SAUR gene family member, expressed
blue module	LOC_Os04g56720	RCC2, putative, expressed
blue module	LOC_Os04g56850	auxin response factor, putative, expressed
blue module	LOC_Os04g57610	auxin response factor, putative, expressed
blue module	LOC_Os04g57650	expressed protein
blue module	LOC_Os04g58080	polygalacturonase inhibitor 3 precursor, putative, expressed
blue module	LOC_Os04g58130	katanin p80 WD40 repeat-containing subunit B1 homolog 1, putative, expressed
blue module	LOC_Os04g58180	WD-40 repeat family protein, putative, expressed
blue module	LOC_Os04g58470	choline transporter-related, putative, expressed
blue module	LOC_Os04g58504	choline transporter-related, putative, expressed
blue module	LOC_Os04g58700	expressed protein
blue module	LOC_Os04g58720	anthranilate phosphoribosyltransferase, putative, expressed
blue module	LOC_Os04g58910	receptor protein kinase TMK1 precursor, putative, expressed
blue module	LOC_Os04g58960	regulator of chromosome condensation, putative, expressed
blue module	LOC_Os04g59260	peroxidase precursor, putative, expressed
blue module	LOC_Os04g59320	protein kinase domain containing protein, expressed
blue module	LOC_Os04g59380	ZOS4-14 - C2H2 zinc finger protein, expressed
blue module	LOC_Os05g01230	zinc finger, C3HC4 type domain containing protein, expressed
blue module	LOC_Os05g01480	ras-related protein, putative, expressed
blue module	LOC_Os05g01600	actin, putative, expressed
blue module	LOC_Os05g01610	FYVE zinc finger domain containing protein
blue module	LOC_Os05g01730	drought induced 19 protein, putative, expressed
blue module	LOC_Os05g02150	expressed protein
blue module	LOC_Os05g02300	Core histone H2A/H2B/H3/H4 domain containing protein, putative, expressed
blue module	LOC_Os05g02580	expressed protein
blue module	LOC_Os05g02670	kinesin motor domain containing protein, putative, expressed
blue module	LOC_Os05g02820	protein transport protein-related, putative, expressed
blue module	LOC_Os05g02900	expressed protein
blue module	LOC_Os05g02980	expressed protein
blue module	LOC_Os05g03050	DNA repair protein Rad51, putative, expressed
blue module	LOC_Os05g03060	expressed protein
blue module	LOC_Os05g03070	transporter, putative, expressed
blue module	LOC_Os05g03120	retrotransposon protein, putative, unclassified, expressed
blue module	LOC_Os05g03770	expressed protein
blue module	LOC_Os05g06260	Spc97 / Spc98 family protein, putative, expressed
blue module	LOC_Os05g06450	tubulin/FtsZ domain containing protein, putative, expressed
blue module	LOC_Os05g06840	POLE2A - Putative DNA polymerase epsilon complex subunit, expressed
blue module	LOC_Os05g07680	KIP1, putative, expressed
blue module	LOC_Os05g07790	DNA binding protein, putative, expressed
blue module	LOC_Os05g08450	expressed protein
blue module	LOC_Os05g08790	MAR-binding filament-like protein 1, putative, expressed
blue module	LOC_Os05g08800	DUF581 domain containing protein, expressed
blue module	LOC_Os05g11060	galactosyltransferase family protein, putative, expressed
blue module	LOC_Os05g11650	GIL1, putative, expressed
blue module	LOC_Os05g11730	CGMC_GSK.7 - CGMC includes CDA, MAPK, GSK3, and CLKC kinases, expressed
blue module	LOC_Os05g12680	retrotransposon protein, putative, unclassified, expressed
blue module	LOC_Os05g13300	helicase, putative, expressed
blue module	LOC_Os05g14590	MCM6 - Putative minichromosome maintenance MCM complex subunit 6, expressed
blue module	LOC_Os05g16640	DUF630/DUF632 domains containing protein, putative, expressed
blue module	LOC_Os05g19670	Cupin domain containing protein, expressed
blue module	LOC_Os05g25540	STRUBBELIG-RECEPTOR FAMILY 6 precursor, putative, expressed
blue module	LOC_Os05g25620	caltractin, putative, expressed
blue module	LOC_Os05g25974	expressed protein
blue module	LOC_Os05g29010	POLA4 - Putative DNA polymerase alpha complex subunit, expressed
blue module	LOC_Os05g30010	WD domain, G-beta repeat domain containing protein, expressed
blue module	LOC_Os05g30430	expressed protein
blue module	LOC_Os05g30750	anthranilate phosphoribosyltransferase, putative, expressed
blue module	LOC_Os05g30820	protein kinase, putative, expressed
blue module	LOC_Os05g31254	acetyltransferase, GNAT family, putative, expressed
blue module	LOC_Os05g32170	TKL_IRAK_CR4L.5 - The CR4L subfamily has homology with Crinkly4, expressed
blue module	LOC_Os05g32270	AP2 domain containing protein, expressed
blue module	LOC_Os05g32350	zinc finger, C3HC4 type domain containing protein, expressed
blue module	LOC_Os05g32760	BZIP protein, putative, expressed
blue module	LOC_Os05g33030	kinesin motor domain containing protein, putative, expressed
blue module	LOC_Os05g33380	fructose-bisphospate aldolase isozyme, putative, expressed
blue module	LOC_Os05g33690	receptor-like protein kinase precursor, putative, expressed
blue module	LOC_Os05g33890	microtubule associated protein, putative, expressed
blue module	LOC_Os05g34150	glutathione S-transferase, putative, expressed
blue module	LOC_Os05g34320	beta-hexosaminidase precursor, putative, expressed
blue module	LOC_Os05g34780	retrotransposon protein, putative, Ty3-gypsy subclass, expressed
blue module	LOC_Os05g34820	expressed protein
blue module	LOC_Os05g35070	DUF630/DUF632 domains containing protein, putative, expressed
blue module	LOC_Os05g35240	expressed protein
blue module	LOC_Os05g35480	anthranilate phosphoribosyltransferase, putative, expressed
blue module	LOC_Os05g36050	serine/threonine-protein kinase, putative, expressed
blue module	LOC_Os05g36090	zinc finger DHHC domain-containing protein, putative, expressed
blue module	LOC_Os05g36280	histone H3, putative, expressed
blue module	LOC_Os05g36960	protein kinase, putative, expressed
blue module	LOC_Os05g37160	tubulin/FtsZ domain containing protein, putative, expressed
blue module	LOC_Os05g37800	DUF740 domain containing protein, expressed
blue module	LOC_Os05g37900	zinc finger, C3HC4 type domain containing protein, expressed
blue module	LOC_Os05g38000	ATROPGEF7/ROPGEF7, putative, expressed
blue module	LOC_Os05g38480	kinesin motor domain containing protein, putative, expressed
blue module	LOC_Os05g38500	fasciclin-like arabinogalactan protein, putative, expressed
blue module	LOC_Os05g38760	Core histone H2A/H2B/H3/H4 domain containing protein, putative
blue module	LOC_Os05g38950	TBC domain containing protein, expressed
blue module	LOC_Os05g39080	protein kinase family protein, putative, expressed
blue module	LOC_Os05g39090	CAMK_CAMK_like.29 - CAMK includes calcium/calmodulin depedent protein kinases, expressed
blue module	LOC_Os05g39840	expressed protein
blue module	LOC_Os05g39850	MCM3 - Putative minichromosome maintenance MCM complex subunit 3, expressed
blue module	LOC_Os05g40050	receptor-like protein kinase 2 precursor, putative, expressed
blue module	LOC_Os05g40200	inactive receptor kinase At2g26730 precursor, putative, expressed
blue module	LOC_Os05g40220	transposon protein, putative, unclassified, expressed
blue module	LOC_Os05g40280	B3 DNA binding domain containing protein, expressed
blue module	LOC_Os05g40420	2,3-bisphosphoglycerate-independent phosphoglycerate mutase, putative, expressed
blue module	LOC_Os05g40990	NADH-cytochrome b5 reductase, putative, expressed
blue module	LOC_Os05g41080	histone H3, putative, expressed
blue module	LOC_Os05g41180	peptidase, T1 family, putative, expressed
blue module	LOC_Os05g41390	cyclin, putative, expressed
blue module	LOC_Os05g41750	RecF/RecN/SMC N terminal domain containing protein, expressed
blue module	LOC_Os05g42150	OsGH3.4 - Probable indole-3-acetic acid-amido synthetase, expressed
blue module	LOC_Os05g42270	acyltransferase, putative, expressed
blue module	LOC_Os05g42330	secretory carrier-associated membrane protein, putative, expressed
blue module	LOC_Os05g43140	expressed protein
blue module	LOC_Os05g43576	radical SAM enzyme, putative, expressed
blue module	LOC_Os05g43610	ATBARD1/BARD1, putative, expressed
blue module	LOC_Os05g43690	glucan endo-1,3-beta-glucosidase-like protein 3 precursor, putative, expressed
blue module	LOC_Os05g43820	ras-related protein, putative, expressed
blue module	LOC_Os05g43970	heat- and acid-stable phosphoprotein, putative, expressed
blue module	LOC_Os05g44070	ras-related protein, putative, expressed
blue module	LOC_Os05g44190	expressed protein
blue module	LOC_Os05g44560	kinesin motor domain containing protein, expressed
blue module	LOC_Os05g44600	pectinesterase, putative, expressed
blue module	LOC_Os05g45050	reticulon domain containing protein, putative, expressed
blue module	LOC_Os05g45580	expressed protein
blue module	LOC_Os05g45740	mitochondrial ATP synthase g subunit family protein, putative, expressed
blue module	LOC_Os05g45820	heavy metal-associated domain containing protein, expressed
blue module	LOC_Os05g45930	IQ calmodulin-binding motif family protein, putative, expressed
blue module	LOC_Os05g46270	FEN1A - Putative flap endonuclease protein, expressed
blue module	LOC_Os05g46510	polygalacturonase, putative, expressed
blue module	LOC_Os05g46550	adaptor complexes medium subunit family domain containing protein, expressed
blue module	LOC_Os05g46580	polyprenyl synthetase, putative, expressed
blue module	LOC_Os05g47790	expressed protein
blue module	LOC_Os05g48150	transposon protein, putative, unclassified, expressed
blue module	LOC_Os05g49040	expressed protein
blue module	LOC_Os05g49780	histone-like transcription factor and archaeal histone, putative, expressed
blue module	LOC_Os05g50360	anaphase-promoting complex subunit 10, putative, expressed
blue module	LOC_Os05g50680	expressed protein
blue module	LOC_Os05g50910	extra-large G-protein-related, putative, expressed
blue module	LOC_Os05g51060	DNA ligase, putative, expressed
blue module	LOC_Os05g51190	protein kinase family protein, putative, expressed
blue module	LOC_Os05g51220	aspartic proteinase, putative, expressed
blue module	LOC_Os05g51540	expressed protein
blue module	LOC_Os06g01490	monocopper oxidase, putative, expressed
blue module	LOC_Os06g01500	IQ calmodulin-binding motif family protein, putative, expressed
blue module	LOC_Os06g02370	expressed protein
blue module	LOC_Os06g02490	acyl CoA binding protein, putative, expressed
blue module	LOC_Os06g02530	expressed protein
blue module	LOC_Os06g02560	growth-regulating factor, putative, expressed
blue module	LOC_Os06g03710	DELLA protein SLR1, putative, expressed
blue module	LOC_Os06g03720	ribonucleoside-diphosphate reductase small chain, putative, expressed
blue module	LOC_Os06g04370	expressed protein
blue module	LOC_Os06g04390	expressed protein
blue module	LOC_Os06g04560	kinesin motor domain containing protein, expressed
blue module	LOC_Os06g04699	expressed protein
blue module	LOC_Os06g04850	homeobox associated leucine zipper, putative, expressed
blue module	LOC_Os06g04870	homeobox associated leucine zipper, putative, expressed
blue module	LOC_Os06g05980	transporter family protein, putative, expressed
blue module	LOC_Os06g06460	histone H3, putative, expressed
blue module	LOC_Os06g06510	histone H3, putative, expressed
blue module	LOC_Os06g06610	expressed protein
blue module	LOC_Os06g07210	ribonucleoside-diphosphate reductase large subunit, putative, expressed
blue module	LOC_Os06g08080	inorganic H+ pyrophosphatase, putative, expressed
blue module	LOC_Os06g08790	ORC1 - Putative origin recognition complex subunit 1, expressed
blue module	LOC_Os06g09420	B3 DNA binding domain containing protein, expressed
blue module	LOC_Os06g09630	3-oxoacyl-synthase, putative, expressed
blue module	LOC_Os06g10560	leaf senescence related protein, putative, expressed
blue module	LOC_Os06g10660	lysM domain-containing GPI-anchored protein 1 precursor, putative, expressed
blue module	LOC_Os06g10880	bZIP transcription factor, putative, expressed
blue module	LOC_Os06g11410	cyclin, putative, expressed
blue module	LOC_Os06g11990	expressed protein
blue module	LOC_Os06g12280	glycosyl transferase 8 domain containing protein, putative, expressed
blue module	LOC_Os06g12740	expressed protein
blue module	LOC_Os06g13020	DNA polymerase lambda, putative, expressed
blue module	LOC_Os06g13070	hhH-GPD superfamily base excision DNA repair protein, putative, expressed
blue module	LOC_Os06g13600	HEAT repeat family protein, putative, expressed
blue module	LOC_Os06g13670	E2F family transcription factor protein, putative, expressed
blue module	LOC_Os06g14280	cysteine-rich repeat secretory protein precursor, putative, expressed
blue module	LOC_Os06g14460	chromosome condensation protein like, putative, expressed
blue module	LOC_Os06g14530	expressed protein
blue module	LOC_Os06g14540	endoglucanase, putative, expressed
blue module	LOC_Os06g14810	3-ketoacyl-CoA synthase, putative, expressed
blue module	LOC_Os06g15480	transcription factor, putative, expressed
blue module	LOC_Os06g15620	GASR7 - Gibberellin-regulated GASA/GAST/Snakin family protein precursor, expressed
blue module	LOC_Os06g16390	SET domain containing protein, expressed
blue module	LOC_Os06g17440	microtubule-associated protein, putative, expressed
blue module	LOC_Os06g17490	expressed protein
blue module	LOC_Os06g18830	AGC_PVPK_like_kin82y.13 - ACG kinases include homologs to PKA, PKG and PKC, expressed
blue module	LOC_Os06g19380	expressed protein
blue module	LOC_Os06g20370	microtubule associated protein, putative, expressed
blue module	LOC_Os06g21340	rho GDP-dissociation inhibitor 1, putative, expressed
blue module	LOC_Os06g22330	expressed protein
blue module	LOC_Os06g22810	TKL_IRAK_CrRLK1L-1.14 - The CrRLK1L-1 subfamily has homology to the CrRLK1L homolog, expressed
blue module	LOC_Os06g22960	aquaporin protein, putative, expressed
blue module	LOC_Os06g24540	expressed protein
blue module	LOC_Os06g28000	carboxyl-terminal peptidase, putative, expressed
blue module	LOC_Os06g30440	OsGH3.7 - Probable indole-3-acetic acid-amido synthetase, expressed
blue module	LOC_Os06g30730	ABC-2 type transporter domain containing protein, expressed
blue module	LOC_Os06g31190	intracellular protein transport protein USO1-related, putative, expressed
blue module	LOC_Os06g33880	expressed protein
blue module	LOC_Os06g34660	X8 domain containing protein, expressed
blue module	LOC_Os06g35050	arogenate dehydrogenase 1, chloroplast precursor, putative, expressed
blue module	LOC_Os06g36050	expressed protein
blue module	LOC_Os06g36520	GDSL-like lipase/acylhydrolase, putative, expressed
blue module	LOC_Os06g37510	tetraspanin family protein, putative, expressed
blue module	LOC_Os06g39480	SPOC domain containing protein, putative, expressed
blue module	LOC_Os06g39640	PINHEAD, putative, expressed
blue module	LOC_Os06g39750	3-ketoacyl-CoA synthase, putative, expressed
blue module	LOC_Os06g40590	expressed protein
blue module	LOC_Os06g40740	expressed protein
blue module	LOC_Os06g41700	expansin precursor, putative, expressed
blue module	LOC_Os06g41930	zinc-binding protein, putative, expressed
blue module	LOC_Os06g42020	CSLA9 - cellulose synthase-like family A, expressed
blue module	LOC_Os06g43600	LTPL129 - Protease inhibitor/seed storage/LTP family protein precursor, expressed
blue module	LOC_Os06g43770	expressed protein
blue module	LOC_Os06g44050	methyladenine glycosylase, putative, expressed
blue module	LOC_Os06g44310	tetraspanin family protein, putative, expressed
blue module	LOC_Os06g44320	expressed protein
blue module	LOC_Os06g44930	expressed protein
blue module	LOC_Os06g45480	hydrolase, putative, expressed
blue module	LOC_Os06g45610	expressed protein
blue module	LOC_Os06g45990	patellin-5, putative, expressed
blue module	LOC_Os06g46410	auxin response factor, putative, expressed
blue module	LOC_Os06g46500	monocopper oxidase, putative, expressed
blue module	LOC_Os06g46570	galactosyltransferase, putative, expressed
blue module	LOC_Os06g46990	expressed protein
blue module	LOC_Os06g47600	thaumatin family domain containing protein, expressed
blue module	LOC_Os06g47770	expressed protein
blue module	LOC_Os06g47830	RPA2C - Putative single-stranded DNA binding complex subunit 2, expressed
blue module	LOC_Os06g48160	glycosyl hydrolases family 16, putative, expressed
blue module	LOC_Os06g48534	GATA transcription factor 25, putative, expressed
blue module	LOC_Os06g48650	OsSub52 - Putative Subtilisin homologue, expressed
blue module	LOC_Os06g48700	DNA binding protein, putative, expressed
blue module	LOC_Os06g49060	ternary complex factor MIP1, putative, expressed
blue module	LOC_Os06g49100	retrotransposon protein, putative, unclassified, expressed
blue module	LOC_Os06g49760	invertase/pectin methylesterase inhibitor family protein, putative, expressed
blue module	LOC_Os06g49810	glycosyl transferase family 8, putative, expressed
blue module	LOC_Os06g50120	novel plant SNARE 11, putative, expressed
blue module	LOC_Os06g50900	expressed protein
blue module	LOC_Os06g50910	Phosphatidylinositol kinase and FAT containing domain protein, putative, expressed
blue module	LOC_Os06g51110	cyclin, putative, expressed
blue module	LOC_Os06g51270	1,3-beta-glucan synthase component domain containing protein, expressed
blue module	LOC_Os06g51320	GASR8 - Gibberellin-regulated GASA/GAST/Snakin family protein precursor, expressed
blue module	LOC_Os07g01490	kinesin motor domain containing protein, putative, expressed
blue module	LOC_Os07g01860	expressed protein
blue module	LOC_Os07g02200	plastocyanin-like domain containing protein, putative, expressed
blue module	LOC_Os07g02360	expressed protein
blue module	LOC_Os07g02810	L-ascorbate oxidase homolog precursor, putative, expressed
blue module	LOC_Os07g03150	H-BTB5 - Bric-a-Brac, Tramtrack, Broad Complex BTB domain with H family conserved sequence, expressed
blue module	LOC_Os07g03770	Homeobox domain containing protein, expressed
blue module	LOC_Os07g04020	expressed protein
blue module	LOC_Os07g04150	stress-induced protein, putative, expressed
blue module	LOC_Os07g04190	receptor protein kinase CLAVATA1 precursor, putative, expressed
blue module	LOC_Os07g05024	expressed protein
blue module	LOC_Os07g05190	leucine-rich repeat family protein, putative, expressed
blue module	LOC_Os07g05370	TKL_IRAK_CrRLK1L-1.15 - The CrRLK1L-1 subfamily has homology to the CrRLK1L homolog, expressed
blue module	LOC_Os07g05740	receptor-like protein kinase 2 precursor, putative, expressed
blue module	LOC_Os07g06570	receptor protein kinase CRINKLY4 precursor, putative, expressed
blue module	LOC_Os07g06970	HEN1, putative, expressed
blue module	LOC_Os07g07950	type I inositol-1,4,5-trisphosphate 5-phosphatase, putative, expressed
blue module	LOC_Os07g08140	heat stress transcription factor, putative, expressed
blue module	LOC_Os07g08500	C-5 cytosine-specific DNA methylase, putative, expressed
blue module	LOC_Os07g09620	acanthoscurrin-1 precursor, putative, expressed
blue module	LOC_Os07g10110	expressed protein
blue module	LOC_Os07g10530	carboxyl-terminal peptidase, putative, expressed
blue module	LOC_Os07g10600	cycloartenol-C-24-methyltransferase 1, putative, expressed
blue module	LOC_Os07g10630	expressed protein
blue module	LOC_Os07g10820	transporter-related, putative, expressed
blue module	LOC_Os07g10880	expressed protein
blue module	LOC_Os07g14540	vesicle-associated membrane protein, putative, expressed
blue module	LOC_Os07g14850	CESA6 - cellulose synthase, expressed
blue module	LOC_Os07g15280	conserved hypothetical protein
blue module	LOC_Os07g15600	H-BTB6 - Bric-a-Brac, Tramtrack, Broad Complex BTB domain with H family conserved sequence, expressed
blue module	LOC_Os07g18560	OsFBLD6 - F-box, LRR and FBD domain containing protein, expressed
blue module	LOC_Os07g22400	POLA3 - Putative DNA polymerase alpha complex subunit, expressed
blue module	LOC_Os07g22580	rhoGAP domain containing protein, expressed
blue module	LOC_Os07g23110	poly synthetase 1, putative, expressed
blue module	LOC_Os07g23880	glycosyl hydrolase, family 31, putative, expressed
blue module	LOC_Os07g27810	fiber protein Fb34, putative, expressed
blue module	LOC_Os07g29290	expansin precursor, putative, expressed
blue module	LOC_Os07g29780	ATROPGEF7/ROPGEF7, putative, expressed
blue module	LOC_Os07g30110	expressed protein
blue module	LOC_Os07g30810	nucleobase-ascorbate transporter, putative, expressed
blue module	LOC_Os07g31840	leucine-rich repeat family protein, putative, expressed
blue module	LOC_Os07g31960	UDP-glucoronosyl and UDP-glucosyl transferase domain containing protein, expressed
blue module	LOC_Os07g32340	retrotransposon protein, putative, unclassified, expressed
blue module	LOC_Os07g32390	targeting protein-related, putative, expressed
blue module	LOC_Os07g32480	mitotic checkpoint serine/threonine-protein kinase BUB1, putative, expressed
blue module	LOC_Os07g32600	glucan endo-1,3-beta-glucosidase precursor, putative, expressed
blue module	LOC_Os07g32660	monocopper oxidase, putative, expressed
blue module	LOC_Os07g33220	BNR/Asp-box repeat family protein, putative, expressed
blue module	LOC_Os07g33360	expressed protein
blue module	LOC_Os07g33370	IQ calmodulin-binding motif family protein, expressed
blue module	LOC_Os07g33630	HEAT repeat family protein, putative, expressed
blue module	LOC_Os07g34598	tyrosyl-DNA phosphodiesterase 1, putative, expressed
blue module	LOC_Os07g35600	expressed protein
blue module	LOC_Os07g36930	expressed protein
blue module	LOC_Os07g37350	armadillo/beta-catenin repeat family protein, putative, expressed
blue module	LOC_Os07g37820	expressed protein
blue module	LOC_Os07g38060	expressed protein
blue module	LOC_Os07g38130	polygalacturonase inhibitor 1 precursor, putative, expressed
blue module	LOC_Os07g38490	GDP-fucose protein-O-fucosyltransferase 2, putative, expressed
blue module	LOC_Os07g38590	carboxyl-terminal peptidase, putative, expressed
blue module	LOC_Os07g38610	UAA transporter family domain containing protein, expressed
blue module	LOC_Os07g38730	tubulin/FtsZ domain containing protein, putative, expressed
blue module	LOC_Os07g38930	glucan endo-1,3-beta-glucosidase precursor, putative, expressed
blue module	LOC_Os07g39220	BES1/BZR1 homolog protein, putative, expressed
blue module	LOC_Os07g39800	transcription repressor HOTR, putative, expressed
blue module	LOC_Os07g39820	SHR, putative, expressed
blue module	LOC_Os07g40130	retrotransposon protein, putative, Ty3-gypsy subclass, expressed
blue module	LOC_Os07g40150	expressed protein
blue module	LOC_Os07g40240	GASR9 - Gibberellin-regulated GASA/GAST/Snakin family protein precursor, expressed
blue module	LOC_Os07g40310	conserved hypothetical protein
blue module	LOC_Os07g40480	zinc finger family protein, putative, expressed
blue module	LOC_Os07g41140	receptor-like protein kinase precursor, putative, expressed
blue module	LOC_Os07g41200	expressed protein
blue module	LOC_Os07g41360	alpha-1,4-glucan-protein synthase, putative, expressed
blue module	LOC_Os07g41590	gibberellin receptor GID1L2, putative, expressed
blue module	LOC_Os07g41600	proline-rich protein, putative, expressed
blue module	LOC_Os07g41660	expressed protein
blue module	LOC_Os07g42410	expressed protein
blue module	LOC_Os07g42420	3-oxoacyl-synthase, putative, expressed
blue module	LOC_Os07g42860	cyclin, putative, expressed
blue module	LOC_Os07g43070	expressed protein
blue module	LOC_Os07g43350	expressed protein
blue module	LOC_Os07g43540	ORC6 - Putative origin recognition complex subunit 6, expressed
blue module	LOC_Os07g43710	CSLA7 - cellulose synthase-like family A; mannan synthase, expressed
blue module	LOC_Os07g43990	expressed protein
blue module	LOC_Os07g44040	ras-related protein, putative, expressed
blue module	LOC_Os07g44070	pectinacetylesterase domain containing protein, expressed
blue module	LOC_Os07g44350	sec20 domain containing protein, expressed
blue module	LOC_Os07g44400	POK1, putative, expressed
blue module	LOC_Os07g44700	expressed protein
blue module	LOC_Os07g44710	CAMK_CAMK_like.36 - CAMK includes calcium/calmodulin depedent protein kinases, expressed
blue module	LOC_Os07g44830	proline-rich family protein, putative, expressed
blue module	LOC_Os07g46039	expressed protein
blue module	LOC_Os07g46170	OsRhmbd13 - Putative Rhomboid homologue, expressed
blue module	LOC_Os07g46450	pleckstrin homology domain-containing protein, putative, expressed
blue module	LOC_Os07g46490	phosphatidylinositol-4-phosphate 5-kinase, putative, expressed
blue module	LOC_Os07g46540	condensin complex subunit 1, putative, expressed
blue module	LOC_Os07g46560	seven in absentia protein family domain containing protein, expressed
blue module	LOC_Os07g47480	heavy metal-associated domain containing protein, expressed
blue module	LOC_Os07g47830	pectinesterase, putative, expressed
blue module	LOC_Os07g47960	basic helix-loop-helix domain containing protein, expressed
blue module	LOC_Os07g48080	expressed protein
blue module	LOC_Os07g48130	potassium transporter, putative, expressed
blue module	LOC_Os07g48310	inactive receptor kinase At2g26730 precursor, putative, expressed
blue module	LOC_Os07g48320	HAD superfamily phosphatase, putative, expressed
blue module	LOC_Os07g48360	helicase conserved C-terminal domain containing protein, expressed
blue module	LOC_Os07g48370	glycosyl transferase, family 8, putative, expressed
blue module	LOC_Os07g48660	bZIP transcription factor domain containing protein, expressed
blue module	LOC_Os07g48920	aldehyde dehydrogenase, putative, expressed
blue module	LOC_Os07g49040	protein phosphotase protein, putative, expressed
blue module	LOC_Os07g49390	P-protein, putative, expressed
blue module	LOC_Os08g01100	HMG1/2, putative, expressed
blue module	LOC_Os08g01130	flap endonuclease, putative, expressed
blue module	LOC_Os08g01310	phospholipase C, putative, expressed
blue module	LOC_Os08g01400	expressed protein
blue module	LOC_Os08g01630	DNA repair metallo-beta-lactamase, putative, expressed
blue module	LOC_Os08g01660	mago nashi, putative, expressed
blue module	LOC_Os08g02094	GDSL-like lipase/acylhydrolase, putative, expressed
blue module	LOC_Os08g02120	kinase, pfkB family, putative, expressed
blue module	LOC_Os08g02220	endoglucanase, putative, expressed
blue module	LOC_Os08g02250	IQ calmodulin-binding motif domain containing protein, expressed
blue module	LOC_Os08g02370	galactosyltransferase family protein, putative, expressed
blue module	LOC_Os08g02380	kinesin motor domain containing protein, putative, expressed
blue module	LOC_Os08g02440	expressed protein
blue module	LOC_Os08g02670	ATP binding protein, putative, expressed
blue module	LOC_Os08g03560	chloroplast unusual positioning protein, putative, expressed
blue module	LOC_Os08g03670	galactosyltransferase family protein, putative, expressed
blue module	LOC_Os08g04790	xylosyltransferase, putative, expressed
blue module	LOC_Os08g05480	OsFBX261 - F-box domain containing protein, expressed
blue module	LOC_Os08g05560	zinc finger, C3HC4 type domain containing protein, expressed
blue module	LOC_Os08g05830	transaldolase, putative, expressed
blue module	LOC_Os08g05870	oxysterol-binding protein-related protein 6, putative, expressed
blue module	LOC_Os08g06370	MYB family transcription factor, putative, expressed
blue module	LOC_Os08g06600	nuf2 family protein, expressed
blue module	LOC_Os08g06620	DNA polymerase delta subunit 4 family, putative, expressed
blue module	LOC_Os08g09170	expressed protein
blue module	LOC_Os08g09750	OsFBL44 - F-box domain and LRR containing protein, expressed
blue module	LOC_Os08g09920	OsFBX277 - F-box domain containing protein, expressed
blue module	LOC_Os08g10410	expressed protein
blue module	LOC_Os08g12430	VERNALIZATION-INSENSITIVE, putative, expressed
blue module	LOC_Os08g13350	expressed protein
blue module	LOC_Os08g14330	aldose 1-epimerase, putative, expressed
blue module	LOC_Os08g14460	expressed protein
blue module	LOC_Os08g14490	dehydrogenase-phosphopantetheinyltransferase, putative, expressed
blue module	LOC_Os08g16030	expressed protein
blue module	LOC_Os08g16130	fiber protein Fb34, putative, expressed
blue module	LOC_Os08g16610	Rad21 / Rec8 like protein, putative, expressed
blue module	LOC_Os08g16660	aspartic proteinase nepenthesin precursor, putative, expressed
blue module	LOC_Os08g17410	BRASSINOSTEROID INSENSITIVE 1 precursor, putative, expressed
blue module	LOC_Os08g18150	WD domain, G-beta repeat domain containing protein, expressed
blue module	LOC_Os08g18920	protein kinase domain containing protein, expressed
blue module	LOC_Os08g19590	Homeobox domain containing protein, expressed
blue module	LOC_Os08g23180	fasciclin-like arabinogalactan protein 8 precursor, putative, expressed
blue module	LOC_Os08g23810	enoyl-acyl-carrier-protein reductase NADH, chloroplast precursor, expressed
blue module	LOC_Os08g28170	nucleobase-ascorbate transporter, putative, expressed
blue module	LOC_Os08g28870	receptor-like protein kinase 5 precursor, putative, expressed
blue module	LOC_Os08g31930	BRCA1 C Terminus domain containing protein, expressed
blue module	LOC_Os08g32500	nucleobase-ascorbate transporter, putative, expressed
blue module	LOC_Os08g32600	STE_MEKK_ste11_MAP3K.21 - STE kinases include homologs to sterile 7, sterile 11 and sterile 20 from yeast, expressed
blue module	LOC_Os08g33440	2-oxo acid dehydrogenases acyltransferase domain containing protein, expressed
blue module	LOC_Os08g34380	receptor-like kinase, putative, expressed
blue module	LOC_Os08g34900	pectinesterase, putative, expressed
blue module	LOC_Os08g35710	expressed protein
blue module	LOC_Os08g35948	expressed protein
blue module	LOC_Os08g36020	Disease resistance/zinc finger/chromosome condensation-like region protein, putative, expressed
blue module	LOC_Os08g36490	kinetochore protein, putative, expressed
blue module	LOC_Os08g36570	F-box protein, putative, expressed
blue module	LOC_Os08g36760	remorin C-terminal domain containing protein, putative, expressed
blue module	LOC_Os08g37390	cyclin, putative, expressed
blue module	LOC_Os08g37840	phosphate-induced protein 1 conserved region domain containing protein, expressed
blue module	LOC_Os08g38270	fasciclin domain containing protein, expressed
blue module	LOC_Os08g38300	Core histone H2A/H2B/H3/H4 domain containing protein, putative, expressed
blue module	LOC_Os08g38320	AGC_PVPK_like_kin82y.14 - ACG kinases include homologs to PKA, PKG and PKC, expressed
blue module	LOC_Os08g38760	expressed protein
blue module	LOC_Os08g38850	phosphatidylinositol transfer, putative, expressed
blue module	LOC_Os08g38970	transmembrane receptor, putative, expressed
blue module	LOC_Os08g39120	expressed protein
blue module	LOC_Os08g39270	fasciclin domain containing protein, expressed
blue module	LOC_Os08g39330	skin secretory protein xP2 precursor, putative, expressed
blue module	LOC_Os08g39590	inactive receptor kinase At2g26730 precursor, putative, expressed
blue module	LOC_Os08g39740	expressed protein
blue module	LOC_Os08g39890	OsSPL14 - SBP-box gene family member, expressed
blue module	LOC_Os08g40130	heavy metal-associated domain containing protein
blue module	LOC_Os08g40170	cyclin-dependent kinase B2-1, putative, expressed
blue module	LOC_Os08g41290	AIR12, putative, expressed
blue module	LOC_Os08g41440	UDP-glucuronate 4-epimerase, putative, expressed
blue module	LOC_Os08g41480	SAM domain containing protein, putative, expressed
blue module	LOC_Os08g41700	expressed protein
blue module	LOC_Os08g41900	expressed protein
blue module	LOC_Os08g42470	BEE 1, putative, expressed
blue module	LOC_Os08g42600	retinoblastoma-related protein-like, putative, expressed
blue module	LOC_Os08g42620	zinc finger DHHC domain-containing protein, putative, expressed
blue module	LOC_Os08g42640	zinc finger, C3HC4 type domain containing protein, expressed
blue module	LOC_Os08g42870	expressed protein
blue module	LOC_Os08g43130	NAP1, putative, expressed
blue module	LOC_Os08g43350	NC domain-containing protein, putative, expressed
blue module	LOC_Os08g43680	glutathione S-transferase, C-terminal domain containing protein, expressed
blue module	LOC_Os08g43730	DUF630/DUF632 domains containing protein, putative, expressed
blue module	LOC_Os08g44180	expressed protein
blue module	LOC_Os08g44350	histidine-containing phosphotransfer protein, putative, expressed
blue module	LOC_Os08g44360	male sterility protein 2, putative, expressed
blue module	LOC_Os08g44420	kinesin-related protein, putative, expressed
blue module	LOC_Os08g44750	auxin-induced protein 5NG4, putative, expressed
blue module	LOC_Os08g44760	domain of unknown function DUF966 domain containing protein, expressed
blue module	LOC_Os08g45170	carboxyl-terminal peptidase, putative, expressed
blue module	LOC_Os09g02250	transposon protein, putative, unclassified, expressed
blue module	LOC_Os09g02360	cyclin, putative, expressed
blue module	LOC_Os09g06560	WD domain, G-beta repeat domain containing protein, expressed
blue module	LOC_Os09g07480	membrane associated DUF588 domain containing protein, putative, expressed
blue module	LOC_Os09g07780	pentatricopeptide repeat protein PPR986-12, putative, expressed
blue module	LOC_Os09g07830	acetyl-CoA acetyltransferase, cytosolic, putative, expressed
blue module	LOC_Os09g09470	WD domain, G-beta repeat domain containing protein, expressed
blue module	LOC_Os09g09980	glucan endo-1,3-beta-glucosidase precursor, putative, expressed
blue module	LOC_Os09g10600	enoyl-acyl-carrier-protein reductase NADH, chloroplast precursor, expressed
blue module	LOC_Os09g10820	oxidoreductase domain protein, putative, expressed
blue module	LOC_Os09g11440	expressed protein
blue module	LOC_Os09g12600	phosphate/phosphate translocator, putative, expressed
blue module	LOC_Os09g12720	zinc finger, C3HC4 type domain containing protein, expressed
blue module	LOC_Os09g12780	expressed protein
blue module	LOC_Os09g13820	pollen signalling protein with adenylyl cyclase activity, putative, expressed
blue module	LOC_Os09g14960	transposon protein, putative, Pong sub-class, expressed
blue module	LOC_Os09g15170	nucleobase-ascorbate transporter, putative, expressed
blue module	LOC_Os09g16520	cytochrome b5-like Heme/Steroid binding domain containing protein, expressed
blue module	LOC_Os09g16920	desaturase/cytochrome b5 protein, putative, expressed
blue module	LOC_Os09g17650	expressed protein
blue module	LOC_Os09g17660	expressed protein
blue module	LOC_Os09g17850	acetyltransferase type B catalytic subunit, putative, expressed
blue module	LOC_Os09g20630	ASC1, putative, expressed
blue module	LOC_Os09g20820	enolase, putative, expressed
blue module	LOC_Os09g23220	glycosyl hydrolases family 16, putative, expressed
blue module	LOC_Os09g25570	aspartic proteinase, putative, expressed
blue module	LOC_Os09g26340	Core histone H2A/H2B/H3/H4 domain containing protein, putative, expressed
blue module	LOC_Os09g26760	DNA repair metallo-beta-lactamase family protein
blue module	LOC_Os09g26830	lung seven transmembrane domain containing protein, putative, expressed
blue module	LOC_Os09g26999	keratin-associated protein 5-4, putative, expressed
blue module	LOC_Os09g27060	SNF2 family N-terminal domain containing protein, expressed
blue module	LOC_Os09g27340	ATPase, putative
blue module	LOC_Os09g27650	ZOS9-14 - C2H2 zinc finger protein, expressed
blue module	LOC_Os09g27890	lysM domain-containing GPI-anchored protein precursor, putative, expressed
blue module	LOC_Os09g28019	nucleoporin p58/p45, putative, expressed
blue module	LOC_Os09g28120	OsFBX330 - F-box domain containing protein, expressed
blue module	LOC_Os09g28300	remorin C-terminal domain containing protein, putative, expressed
blue module	LOC_Os09g28520	expressed protein
blue module	LOC_Os09g29100	cyclin, putative, expressed
blue module	LOC_Os09g29750	ZOS9-15 - C2H2 zinc finger protein, expressed
blue module	LOC_Os09g30010	fasciclin domain containing protein, expressed
blue module	LOC_Os09g30070	expressed protein
blue module	LOC_Os09g30150	AGC_PVPK_like_kin82y.16 - ACG kinases include homologs to PKA, PKG and PKC, expressed
blue module	LOC_Os09g30180	OsFBX331 - F-box domain containing protein, expressed
blue module	LOC_Os09g30280	glycosyl transferase 8 domain containing protein, putative, expressed
blue module	LOC_Os09g30380	AP005392-AK108636 - NBS/LRR genes that are S-rich,divergent TIR, divergent NBS, expressed
blue module	LOC_Os09g31080	induced stolen tip protein TUB8, putative, expressed
blue module	LOC_Os09g31370	expressed protein
blue module	LOC_Os09g31438	OsSPL17 - SBP-box gene family member, expressed
blue module	LOC_Os09g31446	expressed protein
blue module	LOC_Os09g32050	chaperone protein dnaJ 10, putative, expressed
blue module	LOC_Os09g32250	DNA repair ATPase-related, putative, expressed
blue module	LOC_Os09g32320	growth regulator related protein, putative, expressed
blue module	LOC_Os09g32450	DNA topoisomerase 3 protein, putative, expressed
blue module	LOC_Os09g32500	60S ribosomal protein L32, putative, expressed
blue module	LOC_Os09g32540	expressed protein
blue module	LOC_Os09g32988	POEI18 - Pollen Ole e I allergen and extensin family protein precursor, expressed
blue module	LOC_Os09g33460	double-stranded RNA binding motif containing protein, expressed
blue module	LOC_Os09g33520	expressed protein
blue module	LOC_Os09g33600	ARF GTPase-activating domain-containing protein, putative, expressed
blue module	LOC_Os09g34930	3-ketoacyl-CoA synthase precursor, putative, expressed
blue module	LOC_Os09g34960	hydroxymethylglutaryl-CoA synthase, putative, expressed
blue module	LOC_Os09g35000	flap endonuclease, putative, expressed
blue module	LOC_Os09g35850	RNA recognition motif containing protein, putative, expressed
blue module	LOC_Os09g36030	4-hydroxy-2-oxovalerate aldolase, putative, expressed
blue module	LOC_Os09g36060	endoglucanase, putative, expressed
blue module	LOC_Os09g36160	LRP1, putative, expressed
blue module	LOC_Os09g36190	glycosyl transferase family 8, putative, expressed
blue module	LOC_Os09g36280	glycosyl hydrolases family 17, putative, expressed
blue module	LOC_Os09g36740	tetratricopeptide repeat domain containing protein, expressed
blue module	LOC_Os09g36760	DUF630/DUF632 domains containing protein, putative, expressed
blue module	LOC_Os09g36860	acyl carrier protein, putative, expressed
blue module	LOC_Os09g36900	WD domain, G-beta repeat domain containing protein, expressed
blue module	LOC_Os09g37270	ATROPGEF7/ROPGEF7, putative, expressed
blue module	LOC_Os09g37500	OsSAUR55 - Auxin-responsive SAUR gene family member, expressed
blue module	LOC_Os09g37510	DUF292 domain containing protein, expressed
blue module	LOC_Os09g37600	lysM domain-containing GPI-anchored protein precursor, putative, expressed
blue module	LOC_Os09g37700	proteophosphoglycan ppg4, putative, expressed
blue module	LOC_Os09g37910	HMG1/2, putative, expressed
blue module	LOC_Os09g37920	helicase, putative, expressed
blue module	LOC_Os09g38010	no apical meristem protein, putative, expressed
blue module	LOC_Os09g38400	prostatic spermine-binding protein precursor, putative, expressed
blue module	LOC_Os09g38440	ATXR, putative, expressed
blue module	LOC_Os09g38450	expressed protein
blue module	LOC_Os09g38540	plastocyanin-like domain containing protein, putative, expressed
blue module	LOC_Os09g38710	HEAT repeat family protein, putative, expressed
blue module	LOC_Os09g39210	nuclear pore protein-like, putative, expressed
blue module	LOC_Os09g39410	male sterility protein, putative, expressed
blue module	LOC_Os10g01570	C-5 cytosine-specific DNA methylase, putative, expressed
blue module	LOC_Os10g02584	GAGA-binding protein, putative, expressed
blue module	LOC_Os10g02620	GAGA-binding protein, putative, expressed
blue module	LOC_Os10g03220	transposon protein, putative, unclassified, expressed
blue module	LOC_Os10g05600	thaumatin-like protein 1 precursor, putative, expressed
blue module	LOC_Os10g05620	transposon protein, putative, unclassified
blue module	LOC_Os10g05690	transmembrane amino acid transporter protein, putative, expressed
blue module	LOC_Os10g07200	hsp20/alpha crystallin family protein, putative, expressed
blue module	LOC_Os10g07290	glycosyl hydrolases family 17, putative, expressed
blue module	LOC_Os10g07480	plant protein of unknown function DUF869 domain containing protein, expressed
blue module	LOC_Os10g09870	HVA22, putative, expressed
blue module	LOC_Os10g09930	expressed protein
blue module	LOC_Os10g10190	ATP-binding region, ATPase-like domain containing protein, expressed
blue module	LOC_Os10g11820	expressed protein
blue module	LOC_Os10g18890	HNH endonuclease domain-containing protein, putative, expressed
blue module	LOC_Os10g19180	zinc finger family protein, putative, expressed
blue module	LOC_Os10g20650	glucan endo-1,3-beta-glucosidase-related, putative, expressed
blue module	LOC_Os10g21460	expressed protein
blue module	LOC_Os10g21940	expressed protein
blue module	LOC_Os10g22330	clathrin adaptor complex small chain domain containing protein, expressed
blue module	LOC_Os10g22590	POEI24 - Pollen Ole e I allergen and extensin family protein precursor, expressed
blue module	LOC_Os10g23204	CutA, chloroplast precursor, putative, expressed
blue module	LOC_Os10g25090	STRUBBELIG-RECEPTOR FAMILY 6 precursor, putative, expressed
blue module	LOC_Os10g25450	OsSub60 - Putative Subtilisin homologue, expressed
blue module	LOC_Os10g25780	FAD-linked oxidoreductase protein, putative, expressed
blue module	LOC_Os10g26280	ORC3 - Putative origin recognition complex subunit 3, expressed
blue module	LOC_Os10g27280	thaumatin, putative, expressed
blue module	LOC_Os10g27990	exocyst complex component 6, putative, expressed
blue module	LOC_Os10g28230	Core histone H2A/H2B/H3/H4 domain containing protein, putative, expressed
blue module	LOC_Os10g28630	homocysteine S-methyltransferase protein, putative, expressed
blue module	LOC_Os10g28660	type I inositol-1,4,5-trisphosphate 5-phosphatase, putative, expressed
blue module	LOC_Os10g28700	expressed protein
blue module	LOC_Os10g29310	MBTB51 - Bric-a-Brac, Tramtrack, Broad Complex BTB domain with Meprin and TRAF Homology MATH domain, expressed
blue module	LOC_Os10g30280	OsFBX386 - F-box domain containing protein, expressed
blue module	LOC_Os10g30420	transcription factor Dp, putative, expressed
blue module	LOC_Os10g31810	expressed protein
blue module	LOC_Os10g31930	shugoshin-1, putative, expressed
blue module	LOC_Os10g32690	expressed protein
blue module	LOC_Os10g33720	methyltransferase, putative, expressed
blue module	LOC_Os10g34820	CDT1B - Putative DNA replication initiation protein, expressed
blue module	LOC_Os10g35450	serine/threonine-protein kinase, putative, expressed
blue module	LOC_Os10g35540	hydrolase, alpha/beta fold family domain containing protein, expressed
blue module	LOC_Os10g35580	ATEB1A-like microtubule associated protein, putative, expressed
blue module	LOC_Os10g35820	expressed protein
blue module	LOC_Os10g35980	tetraspanin family protein, putative, expressed
blue module	LOC_Os10g36060	protein transport protein-related, putative, expressed
blue module	LOC_Os10g36390	monocopper oxidase, putative
blue module	LOC_Os10g36626	expressed protein
blue module	LOC_Os10g36650	actin, putative, expressed
blue module	LOC_Os10g36710	CAMK_CAMK_like.40 - CAMK includes calcium/calmodulin depedent protein kinases, expressed
blue module	LOC_Os10g36880	kinesin motor domain containing protein, putative, expressed
blue module	LOC_Os10g37230	expressed protein
blue module	LOC_Os10g37520	major facilitator superfamily domain-containing protein 5, putative, expressed
blue module	LOC_Os10g38020	expressed protein
blue module	LOC_Os10g38080	OsSub61 - Putative Subtilisin homologue, expressed
blue module	LOC_Os10g38860	hydrolase, alpha/beta fold family domain containing protein, expressed
blue module	LOC_Os10g38980	expressed protein
blue module	LOC_Os10g39500	expressed protein
blue module	LOC_Os10g39740	glutathione S-transferase, putative, expressed
blue module	LOC_Os10g39850	zinc finger, C3HC4 type domain containing protein, expressed
blue module	LOC_Os10g40614	LTPL147 - Protease inhibitor/seed storage/LTP family protein precursor, expressed
blue module	LOC_Os10g40730	expansin precursor, putative, expressed
blue module	LOC_Os10g40810	GATA zinc finger domain containing protein, expressed
blue module	LOC_Os10g41040	ternary complex factor MIP1, putative, expressed
blue module	LOC_Os10g41290	AGC_PVPK_like_kin82y.17 - ACG kinases include homologs to PKA, PKG and PKC, expressed
blue module	LOC_Os10g41310	DUF630/DUF632 domains containing protein, putative, expressed
blue module	LOC_Os10g41370	WD repeat-containing protein 8, putative, expressed
blue module	LOC_Os10g41410	nucleoside diphosphate kinase, putative, expressed
blue module	LOC_Os10g41430	cyclin, putative, expressed
blue module	LOC_Os10g42110	protein kinase family protein, putative, expressed
blue module	LOC_Os10g42230	AT hook motif domain containing protein, expressed
blue module	LOC_Os10g42490	homeobox and START domains containing protein, putative, expressed
blue module	LOC_Os10g42520	hypothetical protein
blue module	LOC_Os10g42660	expressed protein
blue module	LOC_Os11g01620	inactive receptor kinase At2g26730 precursor, putative, expressed
blue module	LOC_Os11g02054	ACT domain containing protein, expressed
blue module	LOC_Os11g02330	LTPL22 - Protease inhibitor/seed storage/LTP family protein precursor, expressed
blue module	LOC_Os11g02464	vacuolar-sorting receptor precursor, putative, expressed
blue module	LOC_Os11g03160	glycosyl transferase, family 8, putative, expressed
blue module	LOC_Os11g03430	CDC45B - Putative DNA replication initiation protein, expressed
blue module	LOC_Os11g03640	conserved hypothetical protein
blue module	LOC_Os11g04330	OsFBK24 - F-box domain and kelch repeat containing protein, expressed
blue module	LOC_Os11g05010	heavy-metal-associated domain-containing protein, putative, expressed
blue module	LOC_Os11g05190	phytosulfokines precursor, putative, expressed
blue module	LOC_Os11g05730	histone H3, putative, expressed
blue module	LOC_Os11g05740	B3 DNA binding domain containing protein, expressed
blue module	LOC_Os11g05770	DUF623 domain containing protein, expressed
blue module	LOC_Os11g06010	helix-loop-helix DNA-binding protein, putative, expressed
blue module	LOC_Os11g06740	syntaxin 6, putative, expressed
blue module	LOC_Os11g06880	acyl-CoA synthetase, putative, expressed
blue module	LOC_Os11g06910	myosin heavy chain-related, putative, expressed
blue module	LOC_Os11g07050	FHA domain containing protein, putative, expressed
blue module	LOC_Os11g07450	zinc finger, C3HC4 type domain containing protein, expressed
blue module	LOC_Os11g07870	DEAD/DEAH box helicase domain containing protein, expressed
blue module	LOC_Os11g08090	expressed protein
blue module	LOC_Os11g09160	B3 DNA binding domain containing protein, expressed
blue module	LOC_Os11g09670	OsFBX409 - F-box domain containing protein, expressed
blue module	LOC_Os11g10000	mTERF family protein, expressed
blue module	LOC_Os11g10240	OsFBX414 - F-box domain containing protein, expressed
blue module	LOC_Os11g10330	OsFBX416 - F-box domain containing protein, expressed
blue module	LOC_Os11g11370	expressed protein
blue module	LOC_Os11g13990	AAA-type ATPase family protein, putative, expressed
blue module	LOC_Os11g14010	PHD finger protein, putative, expressed
blue module	LOC_Os11g14020	transposon protein, putative, unclassified, expressed
blue module	LOC_Os11g14070	expressed protein
blue module	LOC_Os11g14240	expressed protein
blue module	LOC_Os11g14390	expressed protein
blue module	LOC_Os11g16370	uridine/cytidine kinase-like 1, putative, expressed
blue module	LOC_Os11g17080	OsMPK15 - Putative MAPK based on amino acid sequence homology, expressed
blue module	LOC_Os11g19210	beta-D-xylosidase, putative, expressed
blue module	LOC_Os11g24374	OsSCP55 - Putative Serine Carboxypeptidase homologue, expressed
blue module	LOC_Os11g24824	expressed protein
blue module	LOC_Os11g26990	expressed protein
blue module	LOC_Os11g27400	glycosyl hydrolase, putative, expressed
blue module	LOC_Os11g29380	MCM2 - Putative minichromosome maintenance MCM complex subunit 2, expressed
blue module	LOC_Os11g31110	expressed protein
blue module	LOC_Os11g31980	OsSCP63 - Putative Serine Carboxypeptidase homologue, expressed
blue module	LOC_Os11g32100	inducer of CBF expression 1, putative, expressed
blue module	LOC_Os11g33270	glycosyl hydrolases family 16, putative, expressed
blue module	LOC_Os11g34140	expressed protein
blue module	LOC_Os11g35030	growth regulating factor protein, putative, expressed
blue module	LOC_Os11g35050	expressed protein
blue module	LOC_Os11g35090	kinesin motor domain containing protein, putative, expressed
blue module	LOC_Os11g36030	protein binding protein, putative, expressed
blue module	LOC_Os11g36340	lymphoid organ expressed yellow head virus receptor protein, putative, expressed
blue module	LOC_Os11g37100	expressed protein
blue module	LOC_Os11g38920	HVA22, putative, expressed
blue module	LOC_Os11g41410	expressed protein
blue module	LOC_Os11g42970	membrane associated DUF588 domain containing protein, putative, expressed
blue module	LOC_Os11g44910	DEAD-box ATP-dependent RNA helicase, putative, expressed
blue module	LOC_Os11g44920	expressed protein
blue module	LOC_Os11g48050	expressed protein
blue module	LOC_Os12g02000	expressed protein
blue module	LOC_Os12g02020	conserved hypothetical protein
blue module	LOC_Os12g02290	LTPL23 - Protease inhibitor/seed storage/LTP family protein precursor, expressed
blue module	LOC_Os12g03130	CDC45A - Putative DNA replication initiation protein, expressed
blue module	LOC_Os12g03340	protein of unknown function, DUF618 domain containing protein, expressed
blue module	LOC_Os12g03880	60S acidic ribosomal protein P0, putative, expressed
blue module	LOC_Os12g05120	receptor kinase, putative, expressed
blue module	LOC_Os12g06200	E2F family transcription factor protein, putative, expressed
blue module	LOC_Os12g06980	SAP domain containing protein, expressed
blue module	LOC_Os12g07160	plant protein of unknown function DUF869 domain containing protein, expressed
blue module	LOC_Os12g07480	TCP family transcription factor, putative, expressed
blue module	LOC_Os12g07710	expressed protein
blue module	LOC_Os12g08170	2-oxo acid dehydrogenases acyltransferase domain containing protein, expressed
blue module	LOC_Os12g09580	leafbladeless1, putative, expressed
blue module	LOC_Os12g10670	AAA-type ATPase family protein, putative, expressed
blue module	LOC_Os12g12880	expressed protein
blue module	LOC_Os12g13320	argininosuccinate synthase, chloroplast precursor, putative, expressed
blue module	LOC_Os12g13570	MYB family transcription factor, putative, expressed
blue module	LOC_Os12g13660	expressed protein
blue module	LOC_Os12g13950	POLA2 - Putative DNA polymerase alpha complex subunit, expressed
blue module	LOC_Os12g14110	expressed protein
blue module	LOC_Os12g16210	zinc finger family protein, putative, expressed
blue module	LOC_Os12g16690	zinc finger, C3HC4 type domain containing protein, expressed
blue module	LOC_Os12g17310	prefoldin, putative, expressed
blue module	LOC_Os12g17530	expressed protein
blue module	LOC_Os12g17570	GDSL-like lipase/acylhydrolase, putative, expressed
blue module	LOC_Os12g18150	ZOS12-04 - C2H2 zinc finger protein, expressed
blue module	LOC_Os12g18200	endonuclease/exonuclease/phosphatase family domain containing protein, expressed
blue module	LOC_Os12g18770	oxysterol-binding protein, putative, expressed
blue module	LOC_Os12g18810	expressed protein
blue module	LOC_Os12g19180	ATP binding protein, putative, expressed
blue module	LOC_Os12g23760	growth regulator related protein, putative, expressed
blue module	LOC_Os12g24550	expressed protein
blue module	LOC_Os12g25120	core histone H2A/H2B/H3/H4, putative, expressed
blue module	LOC_Os12g25700	UDP-glucose 6-dehydrogenase, putative, expressed
blue module	LOC_Os12g29580	AGC_PVPK_like_kin82y.19 - ACG kinases include homologs to PKA, PKG and PKC, expressed
blue module	LOC_Os12g29980	growth regulating factor protein, putative, expressed
blue module	LOC_Os12g30040	transmembrane amino acid transporter protein, putative, expressed
blue module	LOC_Os12g31510	expressed protein
blue module	LOC_Os12g31710	universal stress protein domain containing protein, putative, expressed
blue module	LOC_Os12g31810	cyclin, putative, expressed
blue module	LOC_Os12g32620	OsWLIM1 - LIM domain protein, putative actin-binding protein and transcription factor, expressed
blue module	LOC_Os12g33210	OsFBL59 - F-box domain and LRR containing protein, expressed
blue module	LOC_Os12g34320	S-locus-like receptor protein kinase, putative, expressed
blue module	LOC_Os12g34350	expressed protein
blue module	LOC_Os12g34510	Core histone H2A/H2B/H3/H4 domain containing protein, putative, expressed
blue module	LOC_Os12g34840	rhoGAP domain containing protein, expressed
blue module	LOC_Os12g35350	kelch repeat protein, putative, expressed
blue module	LOC_Os12g35670	RALFL4 - Rapid ALkalinization Factor RALF family protein precursor, expressed
blue module	LOC_Os12g36100	kinesin-4, putative, expressed
blue module	LOC_Os12g36810	polygalacturonase, putative, expressed
blue module	LOC_Os12g37400	MCM7 - Putative minichromosome maintenance MCM complex subunit 7, expressed
blue module	LOC_Os12g37780	tetratricopeptide repeat domain containing protein, expressed
blue module	LOC_Os12g37840	boron transporter protein, putative, expressed
blue module	LOC_Os12g38120	thaumatin family domain containing protein, expressed
blue module	LOC_Os12g38140	expressed protein
blue module	LOC_Os12g38150	osmotin, putative, expressed
blue module	LOC_Os12g38320	expressed protein
blue module	LOC_Os12g38590	pumilio-family RNA binding repeat containing protein, expressed
blue module	LOC_Os12g38950	zinc finger, C2H2 type family protein, expressed
blue module	LOC_Os12g39160	expressed protein
blue module	LOC_Os12g39210	cyclin, putative, expressed
blue module	LOC_Os12g39520	OsFBDUF66 - F-box and DUF domain containing protein, expressed
blue module	LOC_Os12g39830	cyclin, putative, expressed
blue module	LOC_Os12g39980	kinesin motor domain containing protein, putative, expressed
blue module	LOC_Os12g40010	expressed protein
blue module	LOC_Os12g40480	H-BTB9 - Bric-a-Brac, Tramtrack, Broad Complex BTB domain with H family conserved sequence, expressed
blue module	LOC_Os12g40760	expressed protein
blue module	LOC_Os12g40860	Leucine Rich Repeat family protein, expressed
blue module	LOC_Os12g40890	OsIAA30 - Auxin-responsive Aux/IAA gene family member, expressed
blue module	LOC_Os12g41180	LSTK-1-like kinase, putative, expressed
blue module	LOC_Os12g41200	KIP1, putative, expressed
blue module	LOC_Os12g41230	tesmin/TSO1-like CXC domain containing protein, expressed
blue module	LOC_Os12g41860	START domain containing protein, expressed
blue module	LOC_Os12g41950	auxin response factor, putative, expressed
blue module	LOC_Os12g42020	AGC_PVPK_like_kin82y.20 - ACG kinases include homologs to PKA, PKG and PKC, expressed
blue module	LOC_Os12g42160	kinesin motor domain containing protein, putative, expressed
blue module	LOC_Os12g42180	ribosomal protein, putative, expressed
blue module	LOC_Os12g42230	transketolase, putative, expressed
blue module	LOC_Os12g42250	ZOS12-10 - C2H2 zinc finger protein, expressed
blue module	LOC_Os12g42700	expressed protein
blue module	LOC_Os12g42760	type IIB DNA topoisomerase, putative, expressed
blue module	LOC_Os12g43000	retrotransposon protein, putative, unclassified, expressed
blue module	LOC_Os12g43363	fatty acid hydroxylase, putative, expressed
blue module	LOC_Os12g43840	ankyrin repeat domain-containing protein, putative, expressed
blue module	LOC_Os12g44090	leucine-rich repeat family protein, putative, expressed
blue module	LOC_Os12g44340	ATMAP70 protein, putative, expressed
brown module	LOC_Os01g01430	No apical meristem protein, putative, expressed
brown module	LOC_Os01g01520	transferase family protein, putative, expressed
brown module	LOC_Os01g02110	helix-loop-helix DNA-binding domain containing protein, expressed
brown module	LOC_Os01g02920	glycosyltransferase protein, putative, expressed
brown module	LOC_Os01g02930	glycosyltransferase protein, putative, expressed
brown module	LOC_Os01g03100	protein binding protein, putative, expressed
brown module	LOC_Os01g03570	transcription factor X1, putative, expressed
brown module	LOC_Os01g03630	multicopper oxidase domain containing protein, expressed
brown module	LOC_Os01g03720	MYB family transcription factor, putative, expressed
brown module	LOC_Os01g04120	ZOS1-03 - C2H2 zinc finger protein, expressed
brown module	LOC_Os01g04580	Ser/Thr protein kinase, putative, expressed
brown module	LOC_Os01g04620	transposon protein, putative, unclassified, expressed
brown module	LOC_Os01g05064	expressed protein
brown module	LOC_Os01g06220	gibberellin receptor GID1L2, putative, expressed
brown module	LOC_Os01g06450	glycosyltransferase family 43 protein, putative, expressed
brown module	LOC_Os01g06720	disease resistance protein SlVe2 precursor, putative
brown module	LOC_Os01g07000	POEI37 - Pollen Ole e I allergen and extensin family protein precursor, putative
brown module	LOC_Os01g07030	POEI40 - Pollen Ole e I allergen and extensin family protein precursor, expressed
brown module	LOC_Os01g07060	POEI43 - Pollen Ole e I allergen and extensin family protein precursor, putative
brown module	LOC_Os01g07130	expressed protein
brown module	LOC_Os01g07850	glyoxalase family protein, putative, expressed
brown module	LOC_Os01g08020	boron transporter protein, putative, expressed
brown module	LOC_Os01g08110	flavonol-3-O-glycoside-7-O-glucosyltransferase 1, putative, expressed
brown module	LOC_Os01g09080	WRKY DNA-binding domain containing protein, expressed
brown module	LOC_Os01g09260	cytokinin dehydrogenase precursor, putative, expressed
brown module	LOC_Os01g09700	aminotransferase, classes I and II, domain containing protein, expressed
brown module	LOC_Os01g09830	OsGrx_A2 - glutaredoxin subgroup III, expressed
brown module	LOC_Os01g09990	helix-loop-helix DNA-binding domain containing protein, expressed
brown module	LOC_Os01g10080	expressed protein
brown module	LOC_Os01g10130	RNA-dependent RNA polymerase, putative, expressed
brown module	LOC_Os01g10320	class III HD-Zip protein 8, putative, expressed
brown module	LOC_Os01g10830	carnitine racemase like protein, putative, expressed
brown module	LOC_Os01g11010	peptide-N4-asparagine amidase A, putative, expressed
brown module	LOC_Os01g11240	DUF538 domain containing protein, putative, expressed
brown module	LOC_Os01g11730	GDSL-like lipase/acylhydrolase, putative, expressed
brown module	LOC_Os01g12000	expressed protein
brown module	LOC_Os01g12070	endoglucanase precursor, putative, expressed
brown module	LOC_Os01g12110	expressed protein
brown module	LOC_Os01g13070	expressed protein
brown module	LOC_Os01g13090	nucleic acid binding protein, putative, expressed
brown module	LOC_Os01g13560	membrane associated DUF588 domain containing protein, putative, expressed
brown module	LOC_Os01g14520	C4-dicarboxylate transporter/malic acid transport protein domain containing protein, expressed
brown module	LOC_Os01g14540	STIGL1 - Stigma-specific Stig1 family protein precursor, expressed
brown module	LOC_Os01g14550	pathogen-related protein, putative, expressed
brown module	LOC_Os01g14650	expansin precursor, putative, expressed
brown module	LOC_Os01g15340	flowering promoting factor-like 1, putative, expressed
brown module	LOC_Os01g15810	peroxidase precursor, putative, expressed
brown module	LOC_Os01g15970	expressed protein
brown module	LOC_Os01g16600	expressed protein
brown module	LOC_Os01g16900	dehydrogenase, putative, expressed
brown module	LOC_Os01g17160	OsSubt1 - Putative Subtilisin homologue, expressed
brown module	LOC_Os01g18170	Cupin domain containing protein, expressed
brown module	LOC_Os01g18290	helix-loop-helix DNA-binding domain containing protein, expressed
brown module	LOC_Os01g18400	CHIT10 - Chitinase family protein precursor, expressed
brown module	LOC_Os01g18660	aminotransferase, putative, expressed
brown module	LOC_Os01g18744	transferase family protein, putative, expressed
brown module	LOC_Os01g18950	peroxidase precursor, putative
brown module	LOC_Os01g18970	peroxidase precursor, putative
brown module	LOC_Os01g19260	ATPase, putative, expressed
brown module	LOC_Os01g19970	MYB family transcription factor, putative, expressed
brown module	LOC_Os01g20160	OsHKT1;5 - Na+ transporter, expressed
brown module	LOC_Os01g21640	expressed protein
brown module	LOC_Os01g23580	inorganic H+ pyrophosphatase, putative, expressed
brown module	LOC_Os01g24550	fruit bromelain precursor, putative, expressed
brown module	LOC_Os01g24560	fruit bromelain precursor, putative, expressed
brown module	LOC_Os01g24980	naringenin,2-oxoglutarate 3-dioxygenase, putative, expressed
brown module	LOC_Os01g25030	dirigent, putative, expressed
brown module	LOC_Os01g25280	jacalin-like lectin domain containing protein, expressed
brown module	LOC_Os01g25560	RALFL7 - Rapid ALkalinization Factor RALF family protein precursor, expressed
brown module	LOC_Os01g25630	NB-ARC domain containing protein, expressed
brown module	LOC_Os01g25760	powdery mildew resistance protein PM3F, putative, expressed
brown module	LOC_Os01g26310	wall-associated kinase-like 2, putative, expressed
brown module	LOC_Os01g27100	conserved hypothetical protein
brown module	LOC_Os01g27240	12-oxophytodienoate reductase, putative, expressed
brown module	LOC_Os01g27390	glutathione S-transferase, putative, expressed
brown module	LOC_Os01g28840	C4-dicarboxylate transporter/malic acid transport protein, expressed
brown module	LOC_Os01g29804	expressed protein
brown module	LOC_Os01g29830	expressed protein
brown module	LOC_Os01g32120	OsCML11 - Calmodulin-related calcium sensor protein, expressed
brown module	LOC_Os01g33204	retrotransposon protein, putative, unclassified, expressed
brown module	LOC_Os01g33810	disease resistance protein RPM1, putative, expressed
brown module	LOC_Os01g34000	conserved hypothetical protein
brown module	LOC_Os01g34970	MDR-like ABC transporter, putative, expressed
brown module	LOC_Os01g35620	retrotransposon protein, putative, unclassified
brown module	LOC_Os01g36560	auxin-induced protein 5NG4, putative, expressed
brown module	LOC_Os01g36590	nodulin, putative
brown module	LOC_Os01g37110	ABIL2, putative, expressed
brown module	LOC_Os01g37490	dynein light chain type 1 domain containing protein, expressed
brown module	LOC_Os01g38110	cytochrome P450, putative, expressed
brown module	LOC_Os01g40200	XIK, putative, expressed
brown module	LOC_Os01g40560	hypersensitive-induced response protein, putative, expressed
brown module	LOC_Os01g40580	hypersensitive-induced response protein, putative, expressed
brown module	LOC_Os01g41120	retrotransposon protein, putative, Ty3-gypsy subclass, expressed
brown module	LOC_Os01g42200	expressed protein
brown module	LOC_Os01g42320	aspartic proteinase nepenthesin-2 precursor, putative
brown module	LOC_Os01g42350	pleiotropic drug resistance protein, putative
brown module	LOC_Os01g42410	pleiotropic drug resistance protein, putative, expressed
brown module	LOC_Os01g42690	OsPOP2 - Putative Prolyl Oligopeptidase homologue, expressed
brown module	LOC_Os01g43280	hydroquinone glucosyltransferase, putative, expressed
brown module	LOC_Os01g43720	cytochrome P450 72A1, putative, expressed
brown module	LOC_Os01g43890	OsSCP4 - Putative Serine Carboxypeptidase homologue, expressed
brown module	LOC_Os01g44330	laccase precursor protein, putative, expressed
brown module	LOC_Os01g45290	retrotransposon protein, putative, unclassified, expressed
brown module	LOC_Os01g45450	AAA family ATPase, putative, expressed
brown module	LOC_Os01g45700	expressed protein
brown module	LOC_Os01g45720	expressed protein
brown module	LOC_Os01g45990	potassium channel AKT1, putative, expressed
brown module	LOC_Os01g46430	glycosyl transferase, group 1 domain containing protein, expressed
brown module	LOC_Os01g46926	ubiquitin-conjugating enzyme, putative, expressed
brown module	LOC_Os01g47380	hypothetical protein
brown module	LOC_Os01g47635	expressed protein
brown module	LOC_Os01g47690	metallo-beta-lactamase family protein, putative, expressed
brown module	LOC_Os01g48530	expressed protein
brown module	LOC_Os01g48710	heavy metal-associated domain containing protein, expressed
brown module	LOC_Os01g48790	YT521-B-like family domain containing protein, expressed
brown module	LOC_Os01g48800	purine permease, putative, expressed
brown module	LOC_Os01g48960	glutamate synthase, chloroplast precursor, putative, expressed
brown module	LOC_Os01g50160	MDR-like ABC transporter, putative, expressed
brown module	LOC_Os01g50610	SAM dependent carboxyl methyltransferase, putative, expressed
brown module	LOC_Os01g50820	transporter, major facilitator family, putative, expressed
brown module	LOC_Os01g51540	cytidine/deoxycytidylate deaminase, putative, expressed
brown module	LOC_Os01g51630	XIE, putative, expressed
brown module	LOC_Os01g52160	heavy metal-associated domain containing protein, expressed
brown module	LOC_Os01g52660	POEI51 - Pollen Ole e I allergen and extensin family protein precursor, expressed
brown module	LOC_Os01g53040	OsWRKY14 - Superfamily of TFs having WRKY and zinc finger domains, expressed
brown module	LOC_Os01g53240	BURP domain containing protein, expressed
brown module	LOC_Os01g53260	OsWRKY23 - Superfamily of TFs having WRKY and zinc finger domains, expressed
brown module	LOC_Os01g53800	glutamate carboxypeptidase 2, putative, expressed
brown module	LOC_Os01g54010	peptidase, putative, expressed
brown module	LOC_Os01g54370	dihydropyrimidinase, putative, expressed
brown module	LOC_Os01g54670	coiled-coil domain-containing protein 25, putative, expressed
brown module	LOC_Os01g55100	slTCP3, putative, expressed
brown module	LOC_Os01g55110	RING-H2 finger protein, putative, expressed
brown module	LOC_Os01g55830	glutathione S-transferase, putative, expressed
brown module	LOC_Os01g55940	OsGH3.2 - Probable indole-3-acetic acid-amido synthetase, expressed
brown module	LOC_Os01g56030	EF hand family protein, putative, expressed
brown module	LOC_Os01g56360	wax synthase, putative, expressed
brown module	LOC_Os01g56370	wax synthase, putative, expressed
brown module	LOC_Os01g56420	ctr copper transporter family protein, putative, expressed
brown module	LOC_Os01g56570	xylosyltransferase, putative, expressed
brown module	LOC_Os01g56660	expressed protein
brown module	LOC_Os01g57270	disease resistance RPP13-like protein 1, putative, expressed
brown module	LOC_Os01g57540	protein kinase, putative, expressed
brown module	LOC_Os01g57690	early nodulin 20 precursor, putative, expressed
brown module	LOC_Os01g57770	OsPOP4 - Putative Prolyl Oligopeptidase homologue, expressed
brown module	LOC_Os01g58270	OsSub7 - Putative Subtilisin homologue
brown module	LOC_Os01g58910	auxin-induced protein 5NG4, putative, expressed
brown module	LOC_Os01g59570	senescence-induced receptor-like serine/threonine-protein kinase precursor, putative, expressed
brown module	LOC_Os01g59580	retrotransposon protein, putative, unclassified
brown module	LOC_Os01g60060	leucine-rich repeat family protein, putative, expressed
brown module	LOC_Os01g61160	laccase precursor protein, putative, expressed
brown module	LOC_Os01g61900	CCT motif family protein, expressed
brown module	LOC_Os01g61940	white-brown complex homolog protein, putative, expressed
[truncated: 15,322 more rows]
