# Supplementary material for: Gene Coexpression Network Analysis as a Source of Functional Annotation for Rice Genes
Source: PLoS One. 2011 Jul 22;6(7):e22196. doi: 10.1371/journal.pone.0022196 (PMC3142134; doi:10.1371/journal.pone.0022196)
Supplement: Table S7 — Pfam domain enrichment within condition-independent gene coexpression modules. (XLS) [file pone.0022196.s021.xls]

## Sheet: uber_pfam_enrichment_analysis.t
Table S7. Pfam domain enrichment within condition-independent gene coexpression modules.
Module ID	Pfam ID	Genes mapped to chip	Genes with Pfam domain	Genes in Module	Genes in Module with Pfam domain	p-value	N for module	Bonferroni Corrected alpha for Module	Pfam Domain Description
condition-independent-black	PF07526	33421	388	13	5	2.5e-07	149	0.0033557	Associated with HOX
condition-independent-black	PF01490	33421	388	61	8	5.3e-07	149	0.0033557	Transmembrane amino acid transporter protein
condition-independent-black	PF00046	33421	388	73	6	0.00021	149	0.0033557	Homeobox domain
condition-independent-black	PF06813	33421	388	16	3	0.00078	149	0.0033557	Nodulin-like
condition-independent-black	PF07714	33421	388	189	8	0.0017	149	0.0033557	Protein tyrosine kinase
condition-independent-black	PF01370	33421	388	80	5	0.0024	149	0.0033557	NAD dependent epimerase/dehydratase family
condition-independent-blue	PF00225	33421	1457	42	26	2.9e-25	302	0.00165563	Kinesin motor domain
condition-independent-blue	PF00125	33421	1457	32	16	4.9e-14	302	0.00165563	Core histone H2A/H2B/H3/H4
condition-independent-blue	PF08263	33421	1457	307	46	2.8e-13	302	0.00165563	Leucine rich repeat N-terminal domain
condition-independent-blue	PF02984	33421	1457	29	13	6.9e-11	302	0.00165563	Cyclin, C-terminal domain
condition-independent-blue	PF00134	33421	1457	36	14	1.3e-10	302	0.00165563	Cyclin, N-terminal domain
condition-independent-blue	PF00069	33421	1457	1103	90	9.9e-09	302	0.00165563	Protein kinase domain
condition-independent-blue	PF07983	33421	1457	41	13	1.1e-08	302	0.00165563	X8 domain
condition-independent-blue	PF00307	33421	1457	11	7	8.3e-08	302	0.00165563	Calponin homology (CH) domain
condition-independent-blue	PF03953	33421	1457	16	8	1.2e-07	302	0.00165563	Tubulin/FtsZ family, C-terminal domain
condition-independent-blue	PF00091	33421	1457	16	8	1.2e-07	302	0.00165563	Tubulin/FtsZ family, GTPase domain
condition-independent-blue	PF00560	33421	1457	615	56	2e-07	302	0.00165563	Leucine Rich Repeat
condition-independent-blue	PF02469	33421	1457	23	9	2.6e-07	302	0.00165563	Fasciclin domain
condition-independent-blue	PF08880	33421	1457	13	7	4e-07	302	0.00165563	QLQ
condition-independent-blue	PF00860	33421	1457	13	7	4e-07	302	0.00165563	Permease family
condition-independent-blue	PF02170	33421	1457	23	8	3.5e-06	302	0.00165563	PAZ domain
condition-independent-blue	PF08699	33421	1457	17	7	3.9e-06	302	0.00165563	Domain of unknown function (DUF1785)
condition-independent-blue	PF03330	33421	1457	52	11	1.2e-05	302	0.00165563	Rare lipoprotein A (RlpA)-like double-psi beta-barrel
condition-independent-blue	PF04782	33421	1457	21	7	2e-05	302	0.00165563	Protein of unknown function (DUF632)
condition-independent-blue	PF08879	33421	1457	21	7	2e-05	302	0.00165563	WRC
condition-independent-blue	PF00533	33421	1457	21	7	2e-05	302	0.00165563	BRCA1 C Terminus (BRCT) domain
condition-independent-blue	PF00612	33421	1457	47	10	2.8e-05	302	0.00165563	IQ calmodulin-binding motif
condition-independent-blue	PF07714	33421	1457	189	22	2.9e-05	302	0.00165563	Protein tyrosine kinase
condition-independent-blue	PF02704	33421	1457	10	5	3.3e-05	302	0.00165563	Gibberellin regulated protein
condition-independent-blue	PF06886	33421	1457	10	5	3.3e-05	302	0.00165563	Targeting protein for Xklp2 (TPX2)
condition-independent-blue	PF00535	33421	1457	16	6	3.7e-05	302	0.00165563	Glycosyl transferase family 2
condition-independent-blue	PF03759	33421	1457	11	5	5.8e-05	302	0.00165563	PRONE (Plant-specific Rop nucleotide exchanger)
condition-independent-blue	PF01357	33421	1457	53	10	8.5e-05	302	0.00165563	Pollen allergen
condition-independent-blue	PF04784	33421	1457	12	5	9.6e-05	302	0.00165563	Protein of unknown function, DUF547
condition-independent-blue	PF01501	33421	1457	35	8	0.00011	302	0.00165563	Glycosyl transferase family 8
condition-independent-blue	PF01529	33421	1457	28	7	0.00016	302	0.00165563	DHHC zinc finger domain
condition-independent-blue	PF04783	33421	1457	20	6	0.00016	302	0.00165563	Protein of unknown function (DUF630)
condition-independent-blue	PF02171	33421	1457	20	6	0.00016	302	0.00165563	Piwi domain
condition-independent-blue	PF03080	33421	1457	30	7	0.00025	302	0.00165563	Arabidopsis proteins of unknown function
condition-independent-blue	PF00071	33421	1457	50	9	0.00028	302	0.00165563	Ras family
condition-independent-blue	PF08381	33421	1457	15	5	0.00033	302	0.00165563	Disease resistance/zinc finger/chromosome condensation-like region
condition-independent-blue	PF00022	33421	1457	16	5	0.00046	302	0.00165563	Actin
condition-independent-blue	PF04484	33421	1457	10	4	0.00061	302	0.00165563	Family of unknown function (DUF566)
condition-independent-blue	PF00295	33421	1457	36	7	0.00081	302	0.00165563	Glycosyl hydrolases family 28
condition-independent-blue	PF03999	33421	1457	11	4	0.00093	302	0.00165563	Microtubule associated protein (MAP65/ASE1 family)
condition-independent-blue	PF05701	33421	1457	11	4	0.00093	302	0.00165563	Plant protein of unknown function (DUF827)
condition-independent-blue	PF03634	33421	1457	19	5	0.0011	302	0.00165563	TCP family transcription factor
condition-independent-blue	PF03763	33421	1457	19	5	0.0011	302	0.00165563	Remorin, C-terminal region
condition-independent-blue	PF00332	33421	1457	61	9	0.0012	302	0.00165563	Glycosyl hydrolases family 17
condition-independent-blue	PF00046	33421	1457	73	10	0.0012	302	0.00165563	Homeobox domain
condition-independent-blue	PF00722	33421	1457	29	6	0.0014	302	0.00165563	Glycosyl hydrolases family 16
condition-independent-brown	PF00141	33421	1384	133	44	7e-28	276	0.00181159	Peroxidase
condition-independent-brown	PF00069	33421	1384	1103	85	3.3e-08	276	0.00181159	Protein kinase domain
condition-independent-brown	PF00234	33421	1384	112	19	1.7e-07	276	0.00181159	Protease inhibitor/seed storage/LTP family
condition-independent-brown	PF00067	33421	1384	290	33	1.7e-07	276	0.00181159	Cytochrome P450
condition-independent-brown	PF01190	33421	1384	14	7	5.5e-07	276	0.00181159	Pollen proteins Ole e I family
condition-independent-brown	PF00931	33421	1384	416	40	8.3e-07	276	0.00181159	NB-ARC domain
condition-independent-brown	PF01453	33421	1384	99	16	3e-06	276	0.00181159	D-mannose binding lectin
condition-independent-brown	PF00005	33421	1384	113	17	4.1e-06	276	0.00181159	ABC transporter
condition-independent-brown	PF03018	33421	1384	42	10	6.3e-06	276	0.00181159	Dirigent-like protein
condition-independent-brown	PF02298	33421	1384	52	11	7.5e-06	276	0.00181159	Plastocyanin-like domain
condition-independent-brown	PF00560	33421	1384	615	49	1.1e-05	276	0.00181159	Leucine Rich Repeat
condition-independent-brown	PF02798	33421	1384	69	12	2.4e-05	276	0.00181159	Glutathione S-transferase, N-terminal domain
condition-independent-brown	PF00010	33421	1384	129	17	2.5e-05	276	0.00181159	Helix-loop-helix DNA-binding domain
condition-independent-brown	PF03479	33421	1384	23	7	2.8e-05	276	0.00181159	Domain of unknown function (DUF296)
condition-independent-brown	PF00394	33421	1384	41	9	3.7e-05	276	0.00181159	Multicopper oxidase
condition-independent-brown	PF07731	33421	1384	42	9	4.5e-05	276	0.00181159	Multicopper oxidase
condition-independent-brown	PF07732	33421	1384	42	9	4.5e-05	276	0.00181159	Multicopper oxidase
condition-independent-brown	PF03330	33421	1384	52	10	4.6e-05	276	0.00181159	Rare lipoprotein A (RlpA)-like double-psi beta-barrel
condition-independent-brown	PF04535	33421	1384	33	8	4.7e-05	276	0.00181159	Domain of unknown function (DUF588)
condition-independent-brown	PF01357	33421	1384	53	10	5.5e-05	276	0.00181159	Pollen allergen
condition-independent-brown	PF08276	33421	1384	77	12	7.4e-05	276	0.00181159	PAN-like domain
condition-independent-brown	PF00043	33421	1384	66	11	7.8e-05	276	0.00181159	Glutathione S-transferase, C-terminal domain
condition-independent-brown	PF00170	33421	1384	67	11	9e-05	276	0.00181159	bZIP transcription factor
condition-independent-brown	PF00139	33421	1384	79	12	9.5e-05	276	0.00181159	Legume lectin domain
condition-independent-brown	PF01061	33421	1384	46	9	9.6e-05	276	0.00181159	ABC-2 type transporter
condition-independent-brown	PF00657	33421	1384	117	15	0.0001	276	0.00181159	GDSL-like Lipase/Acylhydrolase
condition-independent-brown	PF06955	33421	1384	28	7	0.00011	276	0.00181159	Xyloglucan endo-transglycosylase (XET) C-terminus
condition-independent-brown	PF02458	33421	1384	105	14	0.00011	276	0.00181159	Transferase family
condition-independent-brown	PF00722	33421	1384	29	7	0.00014	276	0.00181159	Glycosyl hydrolases family 16
condition-independent-brown	PF02309	33421	1384	34	7	0.00041	276	0.00181159	AUX/IAA family
condition-independent-brown	PF08263	33421	1384	307	26	0.00049	276	0.00181159	Leucine rich repeat N-terminal domain
condition-independent-brown	PF00188	33421	1384	26	6	0.00056	276	0.00181159	SCP-like extracellular protein
condition-independent-brown	PF00190	33421	1384	47	8	0.00063	276	0.00181159	Cupin
condition-independent-brown	PF00954	33421	1384	75	10	0.001	276	0.00181159	S-locus glycoprotein family
condition-independent-brown	PF07690	33421	1384	51	8	0.0011	276	0.00181159	Major Facilitator Superfamily
condition-independent-brown	PF03005	33421	1384	54	8	0.0016	276	0.00181159	Arabidopsis proteins of unknown function
condition-independent-brown	PF00916	33421	1384	13	4	0.0016	276	0.00181159	Sulfate transporter family
condition-independent-cyan	PF00657	33421	78	117	11	3.8e-15	46	0.0108696	GDSL-like Lipase/Acylhydrolase
condition-independent-cyan	PF08541	33421	78	13	4	1.9e-08	46	0.0108696	3-Oxoacyl-[acyl-carrier-protein (ACP)] synthase III C terminal
condition-independent-cyan	PF08392	33421	78	24	4	2.8e-07	46	0.0108696	FAE1/Type III polyketide synthase-like protein
condition-independent-cyan	PF00560	33421	78	615	6	0.0032	46	0.0108696	Leucine Rich Repeat
condition-independent-cyan	PF01095	33421	78	41	2	0.0042	46	0.0108696	Pectinesterase
condition-independent-cyan	PF01061	33421	78	46	2	0.0052	46	0.0108696	ABC-2 type transporter
condition-independent-cyan	PF08263	33421	78	307	4	0.0058	46	0.0108696	Leucine rich repeat N-terminal domain
condition-independent-green	PF00931	33421	656	416	24	3.2e-06	136	0.00367647	NB-ARC domain
condition-independent-green	PF00646	33421	656	570	25	0.00019	136	0.00367647	F-box domain
condition-independent-green	PF00560	33421	656	615	24	0.0013	136	0.00367647	Leucine Rich Repeat
condition-independent-green	PF07893	33421	656	66	6	0.0019	136	0.00367647	Protein of unknown function (DUF1668)
condition-independent-greenyellow	PF00190	33421	148	47	5	2.1e-06	53	0.00943396	Cupin
condition-independent-greenyellow	PF00106	33421	148	84	4	0.00054	53	0.00943396	short chain dehydrogenase
condition-independent-greenyellow	PF00903	33421	148	12	2	0.0012	53	0.00943396	Glyoxalase/Bleomycin resistance protein/Dioxygenase superfamily
condition-independent-greenyellow	PF02466	33421	148	19	2	0.0032	53	0.00943396	Tim17/Tim22/Tim23 family
condition-independent-greenyellow	PF00571	33421	148	33	2	0.0094	53	0.00943396	CBS domain pair
condition-independent-magenta	PF00078	33421	161	97	9	1.1e-09	35	0.0142857	Reverse transcriptase (RNA-dependent DNA polymerase)
condition-independent-magenta	PF10551	33421	161	124	8	1.7e-07	35	0.0142857
condition-independent-magenta	PF00665	33421	161	98	6	8.3e-06	35	0.0142857	Integrase core domain
condition-independent-magenta	PF02992	33421	161	27	4	8.4e-06	35	0.0142857	Transposase family tnp2
condition-independent-magenta	PF02902	33421	161	33	4	1.9e-05	35	0.0142857	Ulp1 protease family, C-terminal catalytic domain
condition-independent-magenta	PF00075	33421	161	12	3	2.3e-05	35	0.0142857	RNase H
condition-independent-magenta	PF03108	33421	161	53	4	0.00013	35	0.0142857	MuDR family transposase
condition-independent-magenta	PF03101	33421	161	80	4	0.00062	35	0.0142857	FAR1 DNA-binding domain
condition-independent-magenta	PF03732	33421	161	84	4	0.00074	35	0.0142857	Retrotransposon gag protein
condition-independent-magenta	PF04434	33421	161	93	4	0.0011	35	0.0142857	SWIM zinc finger
condition-independent-magenta	PF00098	33421	161	97	4	0.0013	35	0.0142857	Zinc knuckle
condition-independent-magenta	PF08284	33421	161	14	2	0.002	35	0.0142857	Retroviral aspartyl protease
condition-independent-magenta	PF00385	33421	161	30	2	0.0092	35	0.0142857	'chromo' (CHRromatin Organisation MOdifier) domain
condition-independent-midnightblue	PF00161	33421	40	15	3	7.2e-07	21	0.0238095	Ribosome inactivating protein
condition-independent-midnightblue	PF00234	33421	40	112	4	1e-05	21	0.0238095	Protease inhibitor/seed storage/LTP family
condition-independent-midnightblue	PF00732	33421	40	10	2	6.2e-05	21	0.0238095	GMC oxidoreductase
condition-independent-midnightblue	PF01370	33421	40	80	2	0.0042	21	0.0238095	NAD dependent epimerase/dehydratase family
condition-independent-midnightblue	PF07993	33421	40	13	1	0.015	21	0.0238095	Male sterility protein
condition-independent-midnightblue	PF00195	33421	40	19	1	0.023	21	0.0238095	Chalcone and stilbene synthases, N-terminal domain
condition-independent-pink	PF00234	33421	265	112	16	7.5e-16	89	0.00561798	Protease inhibitor/seed storage/LTP family
condition-independent-pink	PF00808	33421	265	24	7	5.6e-10	89	0.00561798	Histone-like transcription factor (CBF/NF-Y) and archaeal histone
condition-independent-pink	PF00190	33421	265	47	8	3.4e-09	89	0.00561798	Cupin
condition-independent-pink	PF03080	33421	265	30	4	9e-05	89	0.00561798	Arabidopsis proteins of unknown function
condition-independent-pink	PF02365	33421	265	113	6	0.00029	89	0.00561798	No apical meristem (NAM) protein
condition-independent-pink	PF08323	33421	265	11	2	0.0033	89	0.00561798	Starch synthase catalytic domain
condition-independent-red	PF04043	33421	434	47	17	1.2e-20	159	0.00314465	Plant invertase/pectin methylesterase inhibitor
condition-independent-red	PF01095	33421	434	41	11	3.5e-12	159	0.00314465	Pectinesterase
condition-independent-red	PF01357	33421	434	53	10	1.5e-09	159	0.00314465	Pollen allergen
condition-independent-red	PF00999	33421	434	21	7	5.9e-09	159	0.00314465	Sodium/hydrogen exchanger family
condition-independent-red	PF03169	33421	434	28	7	5.6e-08	159	0.00314465	OPT oligopeptide transporter protein
condition-independent-red	PF00168	33421	434	86	9	1.8e-06	159	0.00314465	C2 domain
condition-independent-red	PF00036	33421	434	120	10	4e-06	159	0.00314465	EF hand
condition-independent-red	PF00582	33421	434	35	6	5.5e-06	159	0.00314465	Universal stress protein family
condition-independent-red	PF00690	33421	434	19	4	9.3e-05	159	0.00314465	Cation transporter/ATPase, N-terminus
condition-independent-red	PF00069	33421	434	1103	30	0.00013	159	0.00314465	Protein kinase domain
condition-independent-red	PF02140	33421	434	10	3	0.00024	159	0.00314465	Galactose binding lectin domain
condition-independent-red	PF05498	33421	434	12	3	0.00044	159	0.00314465	Rapid ALkalinization Factor (RALF)
condition-independent-red	PF02298	33421	434	52	5	0.00057	159	0.00314465	Plastocyanin-like domain
condition-independent-red	PF01301	33421	434	14	3	0.00071	159	0.00314465	Glycosyl hydrolases family 35
condition-independent-red	PF00614	33421	434	15	3	0.00088	159	0.00314465	Phospholipase D Active site motif
condition-independent-red	PF00122	33421	434	35	4	0.0011	159	0.00314465	E1-E2 ATPase
condition-independent-red	PF00295	33421	434	36	4	0.0012	159	0.00314465	Glycosyl hydrolases family 28
condition-independent-red	PF00083	33421	434	69	5	0.0021	159	0.00314465	Sugar (and other) transporter
condition-independent-salmon	PF03552	33421	105	28	4	1.8e-06	54	0.00925926	Cellulose synthase
condition-independent-salmon	PF02469	33421	105	23	3	5.1e-05	54	0.00925926	Fasciclin domain
condition-independent-salmon	PF00394	33421	105	41	3	0.00029	54	0.00925926	Multicopper oxidase
condition-independent-salmon	PF07731	33421	105	42	3	0.00032	54	0.00925926	Multicopper oxidase
condition-independent-salmon	PF07732	33421	105	42	3	0.00032	54	0.00925926	Multicopper oxidase
condition-independent-salmon	PF06886	33421	105	10	2	0.00043	54	0.00925926	Targeting protein for Xklp2 (TPX2)
condition-independent-salmon	PF03999	33421	105	11	2	0.00053	54	0.00925926	Microtubule associated protein (MAP65/ASE1 family)
condition-independent-salmon	PF07320	33421	105	52	3	0.0006	54	0.00925926	Harpin-induced protein 1 (Hin1)
condition-independent-salmon	PF03005	33421	105	54	3	0.00067	54	0.00925926	Arabidopsis proteins of unknown function
condition-independent-salmon	PF00026	33421	105	70	3	0.0014	54	0.00925926	Eukaryotic aspartyl protease
condition-independent-salmon	PF01501	33421	105	35	2	0.0054	54	0.00925926	Glycosyl transferase family 8
condition-independent-salmon	PF02365	33421	105	113	3	0.0055	54	0.00925926	No apical meristem (NAM) protein
condition-independent-salmon	PF00249	33421	105	226	4	0.0057	54	0.00925926	Myb-like DNA-binding domain
condition-independent-salmon	PF03016	33421	105	37	2	0.0061	54	0.00925926	Exostosin family
condition-independent-salmon	PF03018	33421	105	42	2	0.0078	54	0.00925926	Dirigent-like protein
condition-independent-salmon	PF00141	33421	105	133	3	0.0086	54	0.00925926	Peroxidase
condition-independent-tan	PF00847	33421	141	142	12	1.1e-12	53	0.00943396	AP2 domain
condition-independent-tan	PF00036	33421	141	120	9	2.3e-09	53	0.00943396	EF hand
condition-independent-tan	PF09425	33421	141	15	4	4e-07	53	0.00943396	Divergent CCT motif
condition-independent-tan	PF06200	33421	141	19	4	1.1e-06	53	0.00943396	tify domain
condition-independent-tan	PF00069	33421	141	1103	17	4.4e-06	53	0.00943396	Protein kinase domain
condition-independent-tan	PF01428	33421	141	15	2	0.0018	53	0.00943396	AN1-like Zinc finger
condition-independent-tan	PF04564	33421	141	70	3	0.0033	53	0.00943396	U-box domain
condition-independent-tan	PF03106	33421	141	87	3	0.006	53	0.00943396	WRKY DNA -binding domain
condition-independent-tan	PF05678	33421	141	33	2	0.0086	53	0.00943396	VQ motif
condition-independent-turquoise	PF00504	33421	3740	14	14	4.7e-14	438	0.00114155	Chlorophyll A-B binding protein
condition-independent-turquoise	PF00067	33421	3740	290	77	2.8e-13	438	0.00114155	Cytochrome P450
condition-independent-turquoise	PF00201	33421	3740	130	37	5.6e-08	438	0.00114155	UDP-glucoronosyl and UDP-glucosyl transferase
condition-independent-turquoise	PF00643	33421	3740	30	15	1.6e-07	438	0.00114155	B-box zinc finger
condition-independent-turquoise	PF03109	33421	3740	13	9	1.3e-06	438	0.00114155	ABC1 family
condition-independent-turquoise	PF00106	33421	3740	84	25	3.1e-06	438	0.00114155	short chain dehydrogenase
condition-independent-turquoise	PF00248	33421	3740	30	13	8e-06	438	0.00114155	Aldo/keto reductase family
condition-independent-turquoise	PF00085	33421	3740	48	17	9e-06	438	0.00114155	Thioredoxin
condition-independent-turquoise	PF00348	33421	3740	13	8	1.9e-05	438	0.00114155	Polyprenyl synthetase
condition-independent-turquoise	PF01985	33421	3740	13	8	1.9e-05	438	0.00114155	CRS1 / YhbY domain
condition-independent-turquoise	PF00574	33421	3740	10	7	1.9e-05	438	0.00114155	Clp protease
condition-independent-turquoise	PF00254	33421	3740	28	12	2e-05	438	0.00114155	FKBP-type peptidyl-prolyl cis-trans isomerase
condition-independent-turquoise	PF00111	33421	3740	17	9	2.9e-05	438	0.00114155	2Fe-2S iron-sulfur cluster binding domain
condition-independent-turquoise	PF06203	33421	3740	38	14	3.3e-05	438	0.00114155	CCT motif
condition-independent-turquoise	PF06735	33421	3740	11	7	4.8e-05	438	0.00114155	Protein of unknown function (DUF1210)
condition-independent-turquoise	PF03641	33421	3740	12	7	0.0001	438	0.00114155	Possible lysine decarboxylase
condition-independent-turquoise	PF00139	33421	3740	79	21	0.00012	438	0.00114155	Legume lectin domain
condition-independent-turquoise	PF05368	33421	3740	16	8	0.00014	438	0.00114155	NmrA-like family
condition-independent-turquoise	PF01370	33421	3740	80	21	0.00014	438	0.00114155	NAD dependent epimerase/dehydratase family
condition-independent-turquoise	PF07645	33421	3740	34	12	0.00019	438	0.00114155	Calcium binding EGF domain
condition-independent-turquoise	PF07992	33421	3740	34	12	0.00019	438	0.00114155	Pyridine nucleotide-disulphide oxidoreductase
condition-independent-turquoise	PF03936	33421	3740	40	13	0.00027	438	0.00114155	Terpene synthase family, metal binding domain
condition-independent-turquoise	PF00305	33421	3740	14	7	0.00037	438	0.00114155	Lipoxygenase
condition-independent-turquoise	PF08241	33421	3740	27	10	0.00042	438	0.00114155	Methyltransferase domain
condition-independent-turquoise	PF00069	33421	3740	1103	158	0.00068	438	0.00114155	Protein kinase domain
condition-independent-turquoise	PF03767	33421	3740	12	6	0.00099	438	0.00114155	HAD superfamily, subfamily IIIB (Acid phosphatase)
condition-independent-turquoise	PF00300	33421	3740	16	7	0.001	438	0.00114155	Phosphoglycerate mutase family
condition-independent-turquoise	PF07690	33421	3740	51	14	0.0011	438	0.00114155	Major Facilitator Superfamily
condition-independent-yellow	PF01535	33421	924	405	62	4.7e-28	601	0.000831947	PPR repeat
condition-independent-yellow	PF00400	33421	924	191	25	1.4e-10	601	0.000831947	WD domain, G-beta repeat
condition-independent-yellow	PF00118	33421	924	27	10	1.4e-09	601	0.000831947	TCP-1/cpn60 chaperonin family
condition-independent-yellow	PF00270	33421	924	74	12	8.4e-07	601	0.000831947	DEAD/DEAH box helicase
condition-independent-yellow	PF00076	33421	924	223	21	1.2e-06	601	0.000831947	RNA recognition motif. (a.k.a. RRM, RBD, or RNP domain)
condition-independent-yellow	PF01423	33421	924	22	7	1.4e-06	601	0.000831947	LSM domain
condition-independent-yellow	PF00271	33421	924	128	14	1.3e-05	601	0.000831947	Helicase conserved C-terminal domain
condition-independent-yellow	PF01248	33421	924	13	5	1.7e-05	601	0.000831947	Ribosomal protein L7Ae/L30e/S12e/Gadd45 family
condition-independent-yellow	PF01926	33421	924	24	6	3.9e-05	601	0.000831947	GTPase of unknown function
