# Supplementary material for: Gene Coexpression Network Analysis as a Source of Functional Annotation for Rice Genes
Source: PLoS One. 2011 Jul 22;6(7):e22196. doi: 10.1371/journal.pone.0022196 (PMC3142134; doi:10.1371/journal.pone.0022196)
Supplement: Table S8 — Overlap of genes between condition-dependent gene modules and condition-independent gene modules. (XLS) [file pone.0022196.s022.xls]

## Sheet: uber_overlap_calculations_cov_0
Table S8. Overlap of genes between condition-dependent gene modules and condition-independent gene modules.
Module ID1	Gene Modules from Analysis of Condition-Independent Expression Data Sets1																Number of Genes from Individual Module in Condition-Independent Analysis	Number of Genes From Individual Module in All Condition-Independent Modules
	greenyellow (148)	black (388)	salmon (105)	green (656)	purple (156)	red (434)	cyan (78)	magenta (161)	tan (141)	pink (265)	yellow (924)	brown (1384)	blue (1457)	turquoise (3740)	midnightblue (40)	Unassigned genes2 (7243)
E-MEXP-1766-blue (105)	0	3	0	1	0	0	0	0	19	0	1	2	0	14	0	64	104	40
E-MEXP-1766-brown (76)	0	6	0	2	0	0	1	0	0	0	0	0	8	21	0	38	76	38
E-MEXP-1766-turquoise (3478)	125	95	43	35	3	6	62	1	19	4	13	399	713	540	3	1280	3341	2061
E-MEXP-2267-blue (932)	8	32	26	5	0	0	8	0	7	7	5	149	218	131	0	323	919	596
E-MEXP-2267-brown (120)	0	1	1	2	0	0	0	0	1	0	1	5	4	21	0	80	116	36
E-MEXP-2267-turquoise (1218)	126	14	0	19	3	4	2	1	30	2	9	58	22	226	1	606	1123	517
E-MEXP-2267-yellow (55)	0	0	0	0	0	0	0	0	10	0	0	2	0	7	0	33	52	19
E-MEXP-2506-black (64)	0	0	0	0	0	0	7	0	0	0	0	1	11	23	0	22	64	42
E-MEXP-2506-blue (250)	1	0	0	2	4	2	0	122	1	3	0	7	1	11	0	51	205	154
E-MEXP-2506-brown (229)	0	0	0	0	0	164	1	0	0	1	0	10	1	8	0	42	227	185
E-MEXP-2506-green (81)	0	3	0	3	0	0	0	0	1	0	0	8	0	17	0	45	77	32
E-MEXP-2506-magenta (54)	0	1	0	1	0	0	0	0	0	0	0	1	0	20	0	31	54	23
E-MEXP-2506-pink (60)	0	0	0	0	1	0	0	0	0	1	0	0	3	1	38	16	60	44
E-MEXP-2506-red (68)	0	0	3	0	0	14	0	0	0	1	0	5	1	4	0	40	68	28
E-MEXP-2506-turquoise (257)	1	0	1	1	0	0	27	0	0	0	0	3	193	7	0	24	257	233
E-MEXP-2506-yellow (144)	0	0	0	1	0	0	0	0	0	0	4	4	0	63	0	70	142	72
GSE10373-blue (164)	0	10	0	10	0	0	1	0	3	0	0	15	1	51	0	69	160	91
GSE10373-brown (52)	0	1	1	0	0	0	0	0	0	0	0	8	0	13	1	16	40	24
GSE10373-turquoise (351)	2	8	0	98	1	1	0	0	0	0	4	49	1	56	0	119	339	220
GSE11025-blue (197)	1	6	0	47	0	2	1	0	1	0	2	13	2	44	0	65	184	119
GSE11025-brown (175)	2	6	0	2	0	0	0	0	34	1	0	7	5	27	0	87	171	84
GSE11025-turquoise (277)	0	11	14	6	1	0	3	0	7	0	0	29	14	54	0	134	273	139
GSE11025-yellow (80)	1	0	5	1	0	0	1	0	0	0	0	18	10	15	0	29	80	51
GSE15046-blue (296)	1	5	16	4	0	2	0	0	0	5	1	30	13	68	0	142	287	145
GSE15046-brown (136)	0	0	0	1	0	0	0	0	0	0	3	18	2	50	0	61	135	74
GSE15046-green (82)	0	0	0	0	0	0	0	0	0	0	0	10	1	35	0	35	81	46
GSE15046-red (40)	0	2	0	0	0	0	0	0	1	0	2	5	0	8	0	22	40	18
GSE15046-turquoise (522)	4	16	25	12	1	1	4	0	2	0	0	61	13	172	0	207	518	311
GSE15046-yellow (110)	0	5	2	3	1	1	0	0	1	0	0	14	2	25	0	52	106	54
GSE16793-blue (85)	1	7	0	7	0	0	0	0	0	0	0	9	1	28	0	32	85	53
GSE16793-turquoise (484)	3	8	0	10	0	0	1	0	1	0	92	9	12	162	0	174	472	298
GSE17245-blue (336)	2	11	0	7	0	2	0	1	23	2	0	48	7	45	0	177	325	148
GSE17245-brown (248)	2	5	0	1	0	1	2	0	1	0	15	6	7	137	0	63	240	177
GSE17245-green (184)	0	8	3	2	0	1	1	0	0	1	3	7	3	58	0	95	182	87
GSE17245-turquoise (3574)	8	57	19	63	2	4	45	0	12	4	49	733	147	1690	0	684	3517	2833
GSE17245-yellow (224)	0	3	0	2	0	1	0	0	0	0	12	48	106	30	0	21	223	202
GSE18361-blue (260)	1	5	0	6	0	2	0	0	5	0	0	37	2	49	0	140	247	107
GSE18361-brown (90)	0	0	0	0	0	2	0	31	0	0	0	2	2	4	0	24	65	41
GSE18361-turquoise (659)	2	14	0	8	2	1	0	0	105	0	0	49	8	82	0	358	629	271
GSE19024_reduced-blue (534)	0	2	0	1	0	0	0	0	0	0	0	1	0	529	0	1	534	533
GSE19024_reduced-brown (311)	73	1	0	6	0	0	0	4	0	148	0	2	0	8	0	63	305	242
GSE19024_reduced-green (126)	0	0	0	0	0	0	0	0	0	0	0	108	0	10	0	7	125	118
GSE19024_reduced-turquoise (654)	0	0	0	8	4	393	0	1	0	0	0	9	0	25	0	197	637	440
GSE19024_reduced-yellow (308)	0	0	0	0	0	0	5	0	0	0	0	1	290	3	0	7	306	299
GSE19239-blue (429)	4	6	1	7	2	12	1	8	2	5	1	32	11	39	0	120	251	131
GSE19239-brown (153)	1	3	3	3	1	3	4	3	1	1	0	10	7	35	0	41	116	75
GSE19239-green (59)	0	4	1	4	0	0	0	1	1	0	0	5	0	13	0	29	58	29
GSE19239-turquoise (1229)	2	31	10	21	2	4	0	1	2	1	16	47	34	448	1	514	1134	620
GSE19239-yellow (74)	0	1	0	0	0	0	0	0	2	0	1	1	2	29	0	34	70	36
GSE4471-blue (638)	23	22	5	5	0	3	0	2	6	3	4	100	11	123	0	291	598	307
GSE4471-brown (548)	7	19	0	6	1	2	0	0	3	2	3	156	8	112	0	194	513	319
GSE4471-green (212)	0	3	1	4	0	3	1	0	6	2	1	32	3	64	0	73	193	120
GSE4471-red (71)	0	6	3	14	0	1	0	0	0	0	2	7	2	9	0	21	65	44
GSE4471-turquoise (788)	1	14	1	216	0	5	3	1	2	1	9	59	20	98	0	274	704	430
GSE4471-yellow (275)	0	13	2	20	0	3	0	0	4	0	3	63	7	44	0	97	256	159
GSE6719-blue (150)	0	10	0	0	0	1	0	0	1	0	0	9	3	41	0	79	144	65
GSE6719-brown (134)	1	4	0	3	0	0	0	0	7	0	0	5	0	58	0	55	133	78
GSE6719-green (51)	0	0	0	1	0	0	0	0	1	0	8	1	3	9	0	24	47	23
GSE6719-turquoise (2361)	1	21	49	29	0	3	1	0	2	0	12	503	232	1170	0	329	2352	2023
GSE6719-yellow (90)	0	0	0	0	0	0	0	0	7	0	0	25	9	10	0	38	89	51
GSE6893-black (126)	0	3	0	1	0	0	0	0	26	0	0	4	0	16	0	76	126	50
GSE6893-blue (618)	97	4	1	5	1	3	6	8	1	119	1	25	25	60	0	186	542	356
GSE6893-brown (572)	5	36	0	9	1	0	7	10	0	9	3	34	84	131	0	240	569	329
GSE6893-green (254)	0	0	0	1	1	173	0	0	0	0	0	18	0	18	0	37	248	211
GSE6893-pink (104)	1	1	0	1	0	0	0	0	0	42	1	2	0	8	0	43	99	56
GSE6893-red (223)	0	40	24	2	0	0	0	0	0	0	0	8	3	96	0	50	223	173
GSE6893-turquoise (725)	13	1	2	1	0	2	33	0	0	1	25	23	399	52	0	163	715	552
GSE6893-yellow (386)	0	2	26	2	2	13	8	0	0	0	0	27	33	74	36	151	374	223
GSE6901-blue (90)	0	2	0	0	0	1	0	0	2	0	0	19	0	11	0	53	88	35
GSE6901-brown (76)	0	2	0	0	0	0	1	0	13	0	0	10	1	8	0	35	70	35
GSE6901-turquoise (544)	54	15	2	4	0	3	4	0	15	0	0	31	22	90	0	292	532	240
1Numbers in parentheses after module names indicate the numbers of genes in that module.
2Genes not assigned to a module. Number in parentheses is the number of unassigned genes.
